# Supplementary material for: Arabidopsis thaliana ambient temperature responsive lncRNAs
Source: BMC Plant Biol. 2018 Jul 13;18:145. doi: 10.1186/s12870-018-1362-x (PMC6045843; doi:10.1186/s12870-018-1362-x)
Supplement: Supplementary file 1 — TableS1. LncRNAs annotation. List of lncRNAs retrieved in this study and corresponding identification in the Plant long non-coding RNA database (PlncDB) and Araport11. (XLSX 422 kb) [file 12870_2018_1362_MOESM1_ESM.xlsx]

## Sheet: TableS1
Name	chr	start	end	strand	class_code	cufflinks ID	PlncDB	Araport11	CANTATAdb
AtLnc1	chr1	47152	47467	+	class_code=u	ID=20_00000007
AtLnc2	chr1	77799	83165	+	class_code=x	ID=20_00000014
AtLnc3	chr1	183978	184270	+	class_code=u	ID=20_00000049
AtLnc4	chr1	247681	248531	+	class_code=x	ID=20_00000065
AtLnc5	chr1	256887	257204	+	class_code=u	ID=20_00000069
AtLnc6	chr1	551373	551597	+	class_code=u	ID=20_00000145	ID=ncrna9286	AT1G04127	CNT2085129
AtLnc7	chr1	589537	590216	+	class_code=x	ID=20_00000158
AtLnc8	chr1	937239	937711	+	class_code=x	ID=20_00000250		AT1G03743;AT1G03746
AtLnc9	chr1	1426773	1427037	+	class_code=i	ID=20_00000343
AtLnc10	chr1	1549892	1550409	+	class_code=u	ID=20_00000357
AtLnc11	chr1	1752735	1753097	+	class_code=i	ID=20_00000412
AtLnc12	chr1	1888582	1888842	+	class_code=u	ID=20_00000444
AtLnc13	chr1	2407468	2407991	+	class_code=u	ID=20_00000577	ID=ncrna120
AtLnc14	chr1	2751400	2751687	+	class_code=u	ID=20_00000647		AT1G44570
AtLnc15	chr1	2977272	2977728	+	class_code=u	ID=20_00000708
AtLnc16	chr1	3233702	3233942	+	class_code=u	ID=20_00000768
AtLnc17	chr1	3234035	3234243	+	class_code=x	ID=20_00000769
AtLnc18	chr1	3264667	3265129	+	class_code=x	ID=20_00000773
AtLnc19	chr1	3361310	3361545	+	class_code=u	ID=20_00000796	ID=ncrna9346	AT1G04783
AtLnc20	chr1	3441567	3441960	+	class_code=u	ID=20_00000808
AtLnc21	chr1	3774558	3774999	+	class_code=u	ID=20_00000883
AtLnc22	chr1	3829044	3829371	+	class_code=i	ID=20_00000890			CNT2086521
AtLnc23	chr1	4231798	4232001	+	class_code=u	ID=20_00001005
AtLnc24	chr1	4365494	4365708	+	class_code=u	ID=20_00001039
AtLnc25	chr1	4583709	4585727	+	class_code=u	ID=20_00001084
AtLnc26	chr1	4583727	4584517	+	class_code=u	ID=20_00001085
AtLnc27	chr1	4584697	4585727	+	class_code=u	ID=20_00001086
AtLnc28	chr1	4682522	4682954	+	class_code=u	ID=20_00001107
AtLnc29	chr1	4835415	4835642	+	class_code=u	ID=20_00001152
AtLnc30	chr1	4996690	4997121	+	class_code=u	ID=20_00001198	ID=ncrna8476;ID=ncrna9386	AT1G05103;AT1G05107	CNT2085703;CNT2086432
AtLnc31	chr1	5046698	5047189	+	class_code=x	ID=20_00001211
AtLnc32	chr1	5191712	5192654	+	class_code=u	ID=20_00001231	ID=ncrna8486;ID=ncrna9392	AT1G05153
AtLnc33	chr1	5191809	5192654	+	class_code=u	ID=20_00001232	ID=ncrna8486;ID=ncrna9392	AT1G05153
AtLnc34	chr1	5280427	5280918	+	class_code=u	ID=20_00001257
AtLnc35	chr1	5281097	5281312	+	class_code=u	ID=20_00001258
AtLnc36	chr1	5360767	5361572	+	class_code=u	ID=20_00001277
AtLnc37	chr1	5360882	5361572	+	class_code=u	ID=20_00001278
AtLnc38	chr1	5374917	5375817	+	class_code=u	ID=20_00001286	ID=ncrna8489
AtLnc39	chr1	5593439	5593746	+	class_code=x	ID=20_00001354
AtLnc40	chr1	5732679	5732885	+	class_code=u	ID=20_00001395
AtLnc41	chr1	6032674	6033021	+	class_code=x	ID=20_00001466
AtLnc42	chr1	6141437	6141700	+	class_code=u	ID=20_00001491	ID=ncrna1328
AtLnc43	chr1	6141841	6142046	+	class_code=u	ID=20_00001492	ID=ncrna1328
AtLnc44	chr1	6716603	6716826	+	class_code=u	ID=20_00001638
AtLnc45	chr1	6872406	6872786	+	class_code=u	ID=20_00001673			CNT2085444
AtLnc46	chr1	6961326	6961754	+	class_code=u	ID=20_00001695	ID=ncrna8539	AT1G05533
AtLnc47	chr1	7041455	7041731	+	class_code=u	ID=20_00001720
AtLnc48	chr1	7090025	7090375	+	class_code=u	ID=20_00001730
AtLnc49	chr1	7312346	7312559	+	class_code=u	ID=20_00001766
AtLnc50	chr1	7443209	7444038	+	class_code=u	ID=20_00001790			CNT2088321
AtLnc51	chr1	7462063	7462293	+	class_code=u	ID=20_00001795
AtLnc52	chr1	7548272	7548485	+	class_code=u	ID=20_00001810
AtLnc53	chr1	7604365	7604580	+	class_code=u	ID=20_00001822	ID=ncrna8563	AT1G05683
AtLnc54	chr1	7765801	7766458	+	class_code=u	ID=20_00001863
AtLnc55	chr1	8294145	8294649	+	class_code=x	ID=20_00001971
AtLnc56	chr1	8357817	8358401	+	class_code=x	ID=20_00001987
AtLnc57	chr1	8487412	8487613	+	class_code=u	ID=20_00002006	ID=ncrna9491;ID=ncrna8587	AT1G05843;AT1G05847
AtLnc58	chr1	8644656	8644894	+	class_code=x	ID=20_00002034
AtLnc59	chr1	8843756	8844395	+	class_code=u	ID=20_00002068	ID=ncrna8597	AT1G05937	CNT2085391
AtLnc60	chr1	8861827	8862478	+	class_code=u	ID=20_00002077
AtLnc61	chr1	8861827	8862758	+	class_code=u	ID=20_00002078
AtLnc62	chr1	8925431	8926181	+	class_code=u	ID=20_00002098	ID=ncrna8601
AtLnc63	chr1	9227654	9227962	+	class_code=u	ID=20_00002154
AtLnc64	chr1	9628503	9628714	+	class_code=u	ID=20_00002249
AtLnc65	chr1	10206010	10206226	+	class_code=u	ID=20_00002383
AtLnc66	chr1	10304002	10304476	+	class_code=u	ID=20_00002404
AtLnc67	chr1	10677765	10678223	+	class_code=u	ID=20_00002464
AtLnc68	chr1	10983928	10984255	+	class_code=u	ID=20_00002528	ID=ncrna8663
AtLnc69	chr1	11102636	11103363	+	class_code=u	ID=20_00002547	ID=ncrna9578	AT1G06407
AtLnc70	chr1	11299925	11300162	+	class_code=u	ID=20_00002578	ID=ncrna9586
AtLnc71	chr1	11300915	11301134	+	class_code=u	ID=20_00002579	ID=ncrna9587;ID=ncrna8679	AT1G06443;AT1G06447	CNT2085078
AtLnc72	chr1	11456784	11457027	+	class_code=u	ID=20_00002607
AtLnc73	chr1	11472062	11472710	+	class_code=u	ID=20_00002615	ID=ncrna9592;ID=ncrna8680	AT1G06473	CNT2085975
AtLnc74	chr1	11473156	11473370	+	class_code=u	ID=20_00002616	ID=ncrna9593	AT1G06483	CNT2085976
AtLnc75	chr1	11473555	11474681	+	class_code=u	ID=20_00002617
AtLnc76	chr1	11486677	11487235	+	class_code=u	ID=20_00002620
AtLnc77	chr1	11497410	11497657	+	class_code=u	ID=20_00002622	ID=ncrna8683	AT1G06497
AtLnc78	chr1	11500115	11500478	+	class_code=u	ID=20_00002623
AtLnc79	chr1	11523470	11524025	+	class_code=u	ID=20_00002628			CNT2085649;CNT2085648
AtLnc80	chr1	11781983	11782544	+	class_code=u	ID=20_00002683
AtLnc81	chr1	12184652	12186047	+	class_code=u	ID=20_00002771			CNT2087423
AtLnc82	chr1	12186349	12187118	+	class_code=x	ID=20_00002772			CNT2087423
AtLnc83	chr1	12187482	12188056	+	class_code=u	ID=20_00002773			CNT2087423
AtLnc84	chr1	12253535	12253887	+	class_code=u	ID=20_00002784
AtLnc85	chr1	12592835	12593181	+	class_code=u	ID=20_00002850
AtLnc86	chr1	12596196	12596486	+	class_code=i	ID=20_00002854
AtLnc87	chr1	12897800	12898625	+	class_code=u	ID=20_00002913
AtLnc88	chr1	12899896	12900233	+	class_code=u	ID=20_00002914
AtLnc89	chr1	12901912	12902130	+	class_code=u	ID=20_00002915	ID=ncrna9657
AtLnc90	chr1	12942527	12942891	+	class_code=u	ID=20_00002919			CNT2085515
AtLnc91	chr1	12986757	12987034	+	class_code=u	ID=20_00002929	ID=ncrna9666	AT1G06867
AtLnc92	chr1	13072583	13072883	+	class_code=i	ID=20_00002947
AtLnc93	chr1	13167737	13168602	+	class_code=u	ID=20_00002967	ID=ncrna8742	AT1G06917
AtLnc94	chr1	13474799	13475035	+	class_code=u	ID=20_00003001
AtLnc95	chr1	13496909	13497633	+	class_code=u	ID=20_00003005
AtLnc96	chr1	13501289	13502464	+	class_code=u	ID=20_00003007	ID=ncrna8760	AT1G06963	CNT2086974;CNT2086973
AtLnc97	chr1	13501717	13502464	+	class_code=u	ID=20_00003008	ID=ncrna8760	AT1G06963	CNT2086974;CNT2086973
AtLnc98	chr1	13817266	13817833	+	class_code=x	ID=20_00003050
AtLnc99	chr1	13858629	13858984	+	class_code=u	ID=20_00003054
AtLnc100	chr1	14284828	14285414	+	class_code=u	ID=20_00003107			CNT2086317
AtLnc101	chr1	14284828	14285414	+	class_code=u	ID=20_00003108			CNT2086317
AtLnc102	chr1	14285518	14286005	+	class_code=u	ID=20_00003109	ID=ncrna9701	AT1G07027	CNT2086317
AtLnc103	chr1	14287446	14287659	+	class_code=u	ID=20_00003110
AtLnc104	chr1	15942002	15943206	+	class_code=u	ID=20_00003241	ID=ncrna8790	AT1G07123
AtLnc105	chr1	15943290	15944242	+	class_code=u	ID=20_00003242	ID=ncrna9708;ID=ncrna8791	AT1G07127;AT1G07133
AtLnc106	chr1	16165565	16166379	+	class_code=u	ID=20_00003284
AtLnc107	chr1	16165939	16166379	+	class_code=u	ID=20_00003285
AtLnc108	chr1	16166713	16166989	+	class_code=u	ID=20_00003286	ID=ncrna9712
AtLnc109	chr1	16168213	16169147	+	class_code=u	ID=20_00003287
AtLnc110	chr1	16169822	16170270	+	class_code=u	ID=20_00003288
AtLnc111	chr1	16324683	16324954	+	class_code=u	ID=20_00003319
AtLnc112	chr1	16343678	16343994	+	class_code=u	ID=20_00003321
AtLnc113	chr1	16344157	16344406	+	class_code=u	ID=20_00003322
AtLnc114	chr1	16420253	16420485	+	class_code=u	ID=20_00003332
AtLnc115	chr1	16420766	16421033	+	class_code=u	ID=20_00003333
AtLnc116	chr1	16637529	16637799	+	class_code=u	ID=20_00003367			CNT2085555
AtLnc117	chr1	16780089	16780487	+	class_code=u	ID=20_00003382		AT1G44125
AtLnc118	chr1	17030785	17030994	+	class_code=x	ID=20_00003431		AT1G45040
AtLnc119	chr1	17111684	17112542	+	class_code=u	ID=20_00003446			CNT2086903
AtLnc120	chr1	17233533	17234135	+	class_code=u	ID=20_00003478			CNT2087061
AtLnc121	chr1	17292410	17292955	+	class_code=u	ID=20_00003486
AtLnc122	chr1	17295499	17296259	+	class_code=u	ID=20_00003487	ID=ncrna9748	AT1G07323	CNT2087451;CNT2085900
AtLnc123	chr1	17342098	17342312	+	class_code=u	ID=20_00003503	ID=ncrna9751	AT1G07347
AtLnc124	chr1	17389114	17389453	+	class_code=u	ID=20_00003514	ID=ncrna8846	AT1G07367	CNT2088139
AtLnc125	chr1	17430364	17430750	+	class_code=u	ID=20_00003527
AtLnc126	chr1	17577740	17578465	+	class_code=u	ID=20_00003555
AtLnc127	chr1	17582267	17582830	+	class_code=u	ID=20_00003558
AtLnc128	chr1	17595501	17595860	+	class_code=u	ID=20_00003567
AtLnc129	chr1	17695645	17695859	+	class_code=u	ID=20_00003588	ID=ncrna9770;ID=ncrna8864	AT1G07463;AT1G07457	CNT2087360;CNT2085780
AtLnc130	chr1	17713676	17714126	+	class_code=u	ID=20_00003591
AtLnc131	chr1	17714733	17714944	+	class_code=u	ID=20_00003592
AtLnc132	chr1	17976995	17977223	+	class_code=u	ID=20_00003648
AtLnc133	chr1	17999990	18000307	+	class_code=x	ID=20_00003654
AtLnc134	chr1	18048606	18049265	+	class_code=u	ID=20_00003663
AtLnc135	chr1	18079458	18079958	+	class_code=u	ID=20_00003669
AtLnc136	chr1	18224516	18225400	+	class_code=u	ID=20_00003712	ID=ncrna9787
AtLnc137	chr1	18224516	18225400	+	class_code=u	ID=20_00003713	ID=ncrna9787
AtLnc138	chr1	18362402	18362856	+	class_code=x	ID=20_00003744
AtLnc139	chr1	18450272	18450514	+	class_code=u	ID=20_00003758
AtLnc140	chr1	18632735	18632976	+	class_code=u	ID=20_00003791
AtLnc141	chr1	18634441	18634921	+	class_code=u	ID=20_00003792	ID=ncrna8882	AT1G07617
AtLnc142	chr1	18681272	18681667	+	class_code=u	ID=20_00003801
AtLnc143	chr1	18755820	18756040	+	class_code=u	ID=20_00003816	ID=ncrna8884	AT1G07657	CNT2085666
AtLnc144	chr1	18814097	18815314	+	class_code=x	ID=20_00003826	ID=ncrna8885	AT1G07683
AtLnc145	chr1	18948885	18949102	+	class_code=x	ID=20_00003858
AtLnc146	chr1	19102074	19102406	+	class_code=u	ID=20_00003901
AtLnc147	chr1	19390826	19391035	+	class_code=u	ID=20_00003950
AtLnc148	chr1	19430737	19431052	+	class_code=u	ID=20_00003954	ID=ncrna8899	AT1G07793
AtLnc149	chr1	19456038	19456298	+	class_code=x	ID=20_00003958	ID=ncrna650
AtLnc150	chr1	19662744	19662996	+	class_code=x	ID=20_00004008
AtLnc151	chr1	19721822	19722303	+	class_code=i	ID=20_00004021
AtLnc152	chr1	20032792	20033044	+	class_code=u	ID=20_00004093
AtLnc153	chr1	20106629	20106881	+	class_code=u	ID=20_00004115
AtLnc154	chr1	20158213	20158437	+	class_code=u	ID=20_00004135			CNT2088120;CNT2088078
AtLnc155	chr1	20507598	20508390	+	class_code=x	ID=20_00004219
AtLnc156	chr1	20507758	20508390	+	class_code=x	ID=20_00004220
AtLnc157	chr1	20669913	20671258	+	class_code=u	ID=20_00004278	ID=ncrna9848
AtLnc158	chr1	20670200	20671258	+	class_code=u	ID=20_00004279
AtLnc159	chr1	20807455	20807715	+	class_code=i	ID=20_00004307
AtLnc160	chr1	20873163	20873364	+	class_code=u	ID=20_00004313
AtLnc161	chr1	20915562	20916391	+	class_code=u	ID=20_00004326	ID=ncrna9854
AtLnc162	chr1	20916646	20916915	+	class_code=u	ID=20_00004327
AtLnc163	chr1	20926154	20926532	+	class_code=u	ID=20_00004330	ID=ncrna8935	AT1G08077	CNT2088973
AtLnc164	chr1	20942402	20942762	+	class_code=x	ID=20_00004332	ID=ncrna713
AtLnc165	chr1	21075414	21075759	+	class_code=i	ID=20_00004356
AtLnc166	chr1	21381380	21381621	+	class_code=x	ID=20_00004489
AtLnc167	chr1	21645765	21646033	+	class_code=u	ID=20_00004530	ID=ncrna8958	AT1G08237	CNT2085090
AtLnc168	chr1	21646119	21646517	+	class_code=u	ID=20_00004531
AtLnc169	chr1	21705511	21705986	+	class_code=u	ID=20_00004537
AtLnc170	chr1	22032739	22034101	+	class_code=x	ID=20_00004590	ID=ncrna1864
AtLnc171	chr1	22172672	22173004	+	class_code=x	ID=20_00004612			CNT2086450
AtLnc172	chr1	22206104	22206657	+	class_code=u	ID=20_00004617
AtLnc173	chr1	22668783	22669178	+	class_code=u	ID=20_00004704
AtLnc174	chr1	22741614	22742118	+	class_code=u	ID=20_00004715	ID=ncrna9910;ID=ncrna8993	AT1G08403;AT1G08413
AtLnc175	chr1	22790917	22791246	+	class_code=x	ID=20_00004721
AtLnc176	chr1	22803630	22803856	+	class_code=u	ID=20_00004723
AtLnc177	chr1	22866902	22867504	+	class_code=u	ID=20_00004740	ID=ncrna8996	AT1G08443
AtLnc178	chr1	23128378	23128580	+	class_code=u	ID=20_00004782
AtLnc179	chr1	23157425	23158510	+	class_code=u	ID=20_00004789
AtLnc180	chr1	23214786	23215345	+	class_code=u	ID=20_00004804			CNT2086669
AtLnc181	chr1	23215480	23215866	+	class_code=u	ID=20_00004805			CNT2086669
AtLnc182	chr1	23216855	23217153	+	class_code=x	ID=20_00004806
AtLnc183	chr1	23487341	23487696	+	class_code=u	ID=20_00004860
AtLnc184	chr1	23585972	23586390	+	class_code=u	ID=20_00004884			CNT2087704
AtLnc185	chr1	23708355	23709134	+	class_code=x	ID=20_00004905			CNT2085238
AtLnc186	chr1	23989014	23989360	+	class_code=u	ID=20_00004981
AtLnc187	chr1	24339570	24339956	+	class_code=u	ID=20_00005053	ID=ncrna9041	AT1G08757	CNT2086883
AtLnc188	chr1	24376524	24376835	+	class_code=u	ID=20_00005067	ID=ncrna9043	AT1G08767
AtLnc189	chr1	24688929	24689356	+	class_code=u	ID=20_00005116			CNT2088385
AtLnc190	chr1	24720890	24721666	+	class_code=u	ID=20_00005119	ID=ncrna9057	AT1G08833
AtLnc191	chr1	24870516	24870913	+	class_code=x	ID=20_00005151
AtLnc192	chr1	24996565	24996989	+	class_code=u	ID=20_00005175			CNT2088380
AtLnc193	chr1	25119405	25119800	+	class_code=u	ID=20_00005184	ID=ncrna9980;ID=ncrna9078	AT1G08903	CNT2087621;CNT2086069
AtLnc194	chr1	25135149	25136242	+	class_code=u	ID=20_00005197
AtLnc195	chr1	25171093	25171813	+	class_code=u	ID=20_00005203	ID=ncrna9981
AtLnc196	chr1	25287042	25287379	+	class_code=u	ID=20_00005220
AtLnc197	chr1	25398793	25399172	+	class_code=u	ID=20_00005243
AtLnc198	chr1	25508309	25508559	+	class_code=u	ID=20_00005276
AtLnc199	chr1	25724117	25724459	+	class_code=u	ID=20_00005319
AtLnc200	chr1	25742910	25743132	+	class_code=u	ID=20_00005320
AtLnc201	chr1	25844891	25847185	+	class_code=x	ID=20_00005339
AtLnc202	chr1	25848432	25850082	+	class_code=x	ID=20_00005340	ID=ncrna9103;ID=ncrna10004	AT1G09013
AtLnc203	chr1	25850203	25851119	+	class_code=u	ID=20_00005341
AtLnc204	chr1	25851234	25851495	+	class_code=u	ID=20_00005342
AtLnc205	chr1	25851559	25851893	+	class_code=u	ID=20_00005343
AtLnc206	chr1	25852070	25852907	+	class_code=u	ID=20_00005344
AtLnc207	chr1	25907000	25907289	+	class_code=x	ID=20_00005356
AtLnc208	chr1	25949663	25950149	+	class_code=u	ID=20_00005369
AtLnc209	chr1	25954981	25955199	+	class_code=u	ID=20_00005370	ID=ncrna9111;ID=ncrna10010	AT1G09033;AT1G09037	CNT2087235
AtLnc210	chr1	25974877	25976009	+	class_code=u	ID=20_00005377	ID=ncrna9112
AtLnc211	chr1	25976124	25976420	+	class_code=u	ID=20_00005378
AtLnc212	chr1	25987135	25987344	+	class_code=u	ID=20_00005380	ID=ncrna9113
AtLnc213	chr1	25991318	25991642	+	class_code=x	ID=20_00005382	ID=ncrna876	AT1G69140
AtLnc214	chr1	25991751	25992077	+	class_code=x	ID=20_00005383	ID=ncrna876	AT1G69140
AtLnc215	chr1	25996219	25996442	+	class_code=u	ID=20_00005384	ID=ncrna9114	AT1G09043	CNT2088755
AtLnc216	chr1	25999280	25999685	+	class_code=u	ID=20_00005385	ID=ncrna1968
AtLnc217	chr1	26212891	26213135	+	class_code=u	ID=20_00005442	ID=ncrna9128;ID=ncrna10018
AtLnc218	chr1	26215611	26215919	+	class_code=u	ID=20_00005443
AtLnc219	chr1	26398585	26399208	+	class_code=u	ID=20_00005473
AtLnc220	chr1	26541438	26541691	+	class_code=u	ID=20_00005500
AtLnc221	chr1	26891582	26891890	+	class_code=u	ID=20_00005592
AtLnc222	chr1	26900384	26901085	+	class_code=x	ID=20_00005593
AtLnc223	chr1	27034904	27035216	+	class_code=u	ID=20_00005627
AtLnc224	chr1	27090490	27091139	+	class_code=u	ID=20_00005640	ID=ncrna9170	AT1G09293
AtLnc225	chr1	27092581	27092829	+	class_code=u	ID=20_00005641	ID=ncrna2037
AtLnc226	chr1	27096381	27096678	+	class_code=u	ID=20_00005643
AtLnc227	chr1	27402232	27402437	+	class_code=u	ID=20_00005719
AtLnc228	chr1	27635514	27635787	+	class_code=u	ID=20_00005770
AtLnc229	chr1	27841213	27841512	+	class_code=i	ID=20_00005810
AtLnc230	chr1	27902028	27902688	+	class_code=x	ID=20_00005832
AtLnc231	chr1	28052758	28052967	+	class_code=u	ID=20_00005864
AtLnc232	chr1	28771450	28771696	+	class_code=u	ID=20_00006018
AtLnc233	chr1	28784079	28784304	+	class_code=u	ID=20_00006022
AtLnc234	chr1	28881115	28881384	+	class_code=u	ID=20_00006049
AtLnc235	chr1	28891083	28891307	+	class_code=u	ID=20_00006054
AtLnc236	chr1	29049989	29050465	+	class_code=u	ID=20_00006085	ID=ncrna9232
AtLnc237	chr1	29274659	29275065	+	class_code=i	ID=20_00006128
AtLnc238	chr1	29328004	29328384	+	class_code=u	ID=20_00006143			CNT2089087
AtLnc239	chr1	29427945	29428186	+	class_code=u	ID=20_00006176	ID=ncrna10132;ID=ncrna9244	AT1G09793;AT1G09797	CNT2088234
AtLnc240	chr1	29429301	29429541	+	class_code=u	ID=20_00006177
AtLnc241	chr1	29471842	29473167	+	class_code=x	ID=20_00006185	ID=ncrna961		CNT2087738
AtLnc242	chr1	30283949	30284504	+	class_code=x	ID=20_00006360
AtLnc243	chr1	30371700	30372097	+	class_code=i	ID=20_00006389
AtLnc244	chr1	424815	425267	-	class_code=u	ID=20_00006514	ID=ncrna8372	AT1G04093	CNT2088422
AtLnc245	chr1	470624	471622	-	class_code=x	ID=20_00006531	ID=ncrna9281
AtLnc246	chr1	549627	549929	-	class_code=u	ID=20_00006545
AtLnc247	chr1	588038	588773	-	class_code=x	ID=20_00006552
AtLnc248	chr1	788727	789222	-	class_code=u	ID=20_00006610			CNT2087274;CNT2086479
AtLnc249	chr1	872301	872505	-	class_code=x	ID=20_00006628
AtLnc250	chr1	1215519	1215823	-	class_code=u	ID=20_00006719
AtLnc251	chr1	1236836	1237377	-	class_code=x	ID=20_00006726	ID=ncrna1069		CNT2085769
AtLnc252	chr1	1249252	1249509	-	class_code=u	ID=20_00006729
AtLnc253	chr1	1321481	1321702	-	class_code=u	ID=20_00006745
AtLnc254	chr1	1378470	1378675	-	class_code=i	ID=20_00006763
AtLnc255	chr1	1480194	1481010	-	class_code=u	ID=20_00006793			CNT2085092
AtLnc256	chr1	1520237	1521733	-	class_code=x	ID=20_00006809
AtLnc257	chr1	1522667	1523081	-	class_code=x	ID=20_00006810
AtLnc258	chr1	1523191	1523543	-	class_code=u	ID=20_00006811
AtLnc259	chr1	2352126	2352911	-	class_code=u	ID=20_00007014
AtLnc260	chr1	2673609	2673866	-	class_code=i	ID=20_00007104
AtLnc261	chr1	2863702	2864151	-	class_code=u	ID=20_00007136
AtLnc262	chr1	2864759	2865784	-	class_code=u	ID=20_00007137	ID=ncrna9335;ID=ncrna9334	AT1G04677;AT1G04683
AtLnc263	chr1	2990359	2990949	-	class_code=u	ID=20_00007168
AtLnc264	chr1	3022921	3023227	-	class_code=u	ID=20_00007173
AtLnc265	chr1	3125073	3125720	-	class_code=u	ID=20_00007194	ID=ncrna9339	AT1G04713
AtLnc266	chr1	3262937	3263300	-	class_code=i	ID=20_00007239
AtLnc267	chr1	3361454	3361827	-	class_code=u	ID=20_00007261	ID=ncrna9346	AT1G04783
AtLnc268	chr1	3386672	3386951	-	class_code=i	ID=20_00007266
AtLnc269	chr1	3711447	3712322	-	class_code=x	ID=20_00007354
AtLnc270	chr1	3769646	3770089	-	class_code=x	ID=20_00007363
AtLnc271	chr1	3774452	3774720	-	class_code=u	ID=20_00007364
AtLnc272	chr1	4000166	4000554	-	class_code=u	ID=20_00007420
AtLnc273	chr1	4095148	4095584	-	class_code=x	ID=20_00007444
AtLnc274	chr1	4317417	4317629	-	class_code=u	ID=20_00007490
AtLnc275	chr1	4604089	4604814	-	class_code=u	ID=20_00007557
AtLnc276	chr1	4661597	4661806	-	class_code=x	ID=20_00007579			CNT2086688
AtLnc277	chr1	4662622	4663018	-	class_code=x	ID=20_00007580	ID=ncrna1229		CNT2086688
AtLnc278	chr1	4662622	4663477	-	class_code=x	ID=20_00007581	ID=ncrna1229		CNT2086688
AtLnc279	chr1	4662622	4663477	-	class_code=x	ID=20_00007582	ID=ncrna1229		CNT2086688
AtLnc280	chr1	4697345	4697896	-	class_code=u	ID=20_00007595	ID=ncrna9378	AT1G05027	CNT2085915
AtLnc281	chr1	4738858	4739318	-	class_code=u	ID=20_00007603
AtLnc282	chr1	4818356	4819078	-	class_code=x	ID=20_00007618	ID=ncrna1243
AtLnc283	chr1	4994548	4994903	-	class_code=u	ID=20_00007672	ID=ncrna9384	AT1G05097
AtLnc284	chr1	4995395	4995676	-	class_code=u	ID=20_00007673
AtLnc285	chr1	4995813	4996297	-	class_code=u	ID=20_00007674	ID=ncrna9385
AtLnc286	chr1	5146663	5147019	-	class_code=u	ID=20_00007717	ID=ncrna8485	AT1G05133	CNT2085263
AtLnc287	chr1	5355774	5356118	-	class_code=u	ID=20_00007789
AtLnc288	chr1	5355774	5356543	-	class_code=u	ID=20_00007790	ID=ncrna8487	AT1G05173
AtLnc289	chr1	5654294	5654745	-	class_code=u	ID=20_00007858
AtLnc290	chr1	5843316	5844144	-	class_code=i	ID=20_00007895
AtLnc291	chr1	5970769	5970983	-	class_code=u	ID=20_00007920			CNT2086703
AtLnc292	chr1	6263677	6264959	-	class_code=u	ID=20_00007987
AtLnc293	chr1	6463036	6463238	-	class_code=u	ID=20_00008025
AtLnc294	chr1	6473616	6473891	-	class_code=i	ID=20_00008029	ID=ncrna294
AtLnc295	chr1	6921122	6921423	-	class_code=u	ID=20_00008113
AtLnc296	chr1	6921834	6922757	-	class_code=u	ID=20_00008114
AtLnc297	chr1	6922303	6922757	-	class_code=u	ID=20_00008115
AtLnc298	chr1	6964371	6964858	-	class_code=x	ID=20_00008127
AtLnc299	chr1	7311578	7312177	-	class_code=u	ID=20_00008191
AtLnc300	chr1	7459936	7460399	-	class_code=u	ID=20_00008212	ID=ncrna9452	AT1G05647
AtLnc301	chr1	7475828	7476186	-	class_code=x	ID=20_00008220
AtLnc302	chr1	7579079	7579408	-	class_code=x	ID=20_00008254
AtLnc303	chr1	7969653	7970011	-	class_code=u	ID=20_00008330
AtLnc304	chr1	8004390	8004597	-	class_code=u	ID=20_00008336
AtLnc305	chr1	8057837	8058404	-	class_code=x	ID=20_00008345	ID=ncrna1411
AtLnc306	chr1	8096432	8097155	-	class_code=x	ID=20_00008349	ID=ncrna1414		CNT2087598
AtLnc307	chr1	8486804	8487322	-	class_code=u	ID=20_00008468	ID=ncrna9491;ID=ncrna8587	AT1G05843;AT1G05847	CNT2084998
AtLnc308	chr1	8692339	8692905	-	class_code=u	ID=20_00008523
AtLnc309	chr1	8755910	8756584	-	class_code=u	ID=20_00008533	ID=ncrna9499	AT1G05917;AT1G05907;AT1G05913
AtLnc310	chr1	8861432	8861655	-	class_code=u	ID=20_00008536
AtLnc311	chr1	8922081	8922387	-	class_code=u	ID=20_00008548
AtLnc312	chr1	8923408	8923942	-	class_code=u	ID=20_00008549
AtLnc313	chr1	8940933	8941332	-	class_code=u	ID=20_00008553	ID=ncrna8604	AT1G05967
AtLnc314	chr1	9324291	9324619	-	class_code=u	ID=20_00008644		AT1G26911
AtLnc315	chr1	9324913	9326668	-	class_code=u	ID=20_00008645	ID=ncrna8615	AT1G06037
AtLnc316	chr1	9326746	9327020	-	class_code=u	ID=20_00008646
AtLnc317	chr1	9424323	9424664	-	class_code=u	ID=20_00008664
AtLnc318	chr1	9937635	9938702	-	class_code=x	ID=20_00008776	ID=ncrna8629;ID=ncrna455	AT1G06147
AtLnc319	chr1	9988500	9989145	-	class_code=u	ID=20_00008787
AtLnc320	chr1	10002968	10003195	-	class_code=x	ID=20_00008789		AT1G28447
AtLnc321	chr1	10005097	10005340	-	class_code=x	ID=20_00008790		AT1G28455
AtLnc322	chr1	10096251	10103262	-	class_code=x	ID=20_00008831	ID=ncrna1502;ID=ncrna1501	AT1G28715	CNT2087634
AtLnc323	chr1	10096251	10103262	-	class_code=x	ID=20_00008832	ID=ncrna1502;ID=ncrna1501	AT1G28715	CNT2087634
AtLnc324	chr1	10127535	10128376	-	class_code=u	ID=20_00008845	ID=ncrna8636;ID=ncrna9536	AT1G06203;AT1G06197	CNT2088913;CNT2088915
AtLnc325	chr1	10171556	10171765	-	class_code=x	ID=20_00008851
AtLnc326	chr1	10172010	10172784	-	class_code=x	ID=20_00008852			CNT2088877
AtLnc327	chr1	10213082	10213457	-	class_code=u	ID=20_00008863
AtLnc328	chr1	10328094	10329101	-	class_code=x	ID=20_00008889	ID=ncrna9541;ID=ncrna1519;ID=ncrna8639	AT1G06287
AtLnc329	chr1	10373818	10374062	-	class_code=u	ID=20_00008891
AtLnc330	chr1	10677738	10678105	-	class_code=u	ID=20_00008939
AtLnc331	chr1	11212287	11212592	-	class_code=u	ID=20_00009026
AtLnc332	chr1	11406991	11407631	-	class_code=u	ID=20_00009070
AtLnc333	chr1	11472015	11472648	-	class_code=u	ID=20_00009084	ID=ncrna9592;ID=ncrna8680	AT1G06473	CNT2085975
AtLnc334	chr1	11477730	11478816	-	class_code=x	ID=20_00009085	ID=ncrna8681;ID=ncrna1564	AT1G06487	CNT2087971;CNT2086722;CNT2086720;CNT2086721
AtLnc335	chr1	11477730	11478816	-	class_code=x	ID=20_00009086	ID=ncrna8681;ID=ncrna1564	AT1G06487	CNT2087971;CNT2086722;CNT2086720;CNT2086721
AtLnc336	chr1	11486615	11487158	-	class_code=u	ID=20_00009088
AtLnc337	chr1	11574197	11574405	-	class_code=u	ID=20_00009108
AtLnc338	chr1	11577991	11578307	-	class_code=u	ID=20_00009109
AtLnc339	chr1	12296381	12296962	-	class_code=u	ID=20_00009238
AtLnc340	chr1	12297187	12297453	-	class_code=u	ID=20_00009239	ID=ncrna9634	AT1G06713	CNT2085825
AtLnc341	chr1	12375772	12378857	-	class_code=x	ID=20_00009258
AtLnc342	chr1	12380950	12385807	-	class_code=u	ID=20_00009261	ID=ncrna8719;ID=ncrna8720;ID=ncrna8718;ID=ncrna9639	AT1G06733;AT1G06727;AT1G06737;AT1G06743
AtLnc343	chr1	12380950	12385807	-	class_code=u	ID=20_00009262	ID=ncrna8719;ID=ncrna8720;ID=ncrna8718;ID=ncrna9639	AT1G06733;AT1G06727;AT1G06737;AT1G06743
AtLnc344	chr1	12382703	12385807	-	class_code=u	ID=20_00009263	ID=ncrna9639;ID=ncrna8720	AT1G06737;AT1G06743
AtLnc345	chr1	12621908	12622370	-	class_code=u	ID=20_00009300
AtLnc346	chr1	12905294	12905659	-	class_code=u	ID=20_00009355	ID=ncrna9659
AtLnc347	chr1	12905730	12905953	-	class_code=u	ID=20_00009356	ID=ncrna9659
AtLnc348	chr1	12922818	12925036	-	class_code=u	ID=20_00009357	ID=ncrna8738;ID=ncrna9662;ID=ncrna9661	AT1G06837	CNT2086423
AtLnc349	chr1	12922818	12925036	-	class_code=u	ID=20_00009358	ID=ncrna8738;ID=ncrna9662;ID=ncrna9661	AT1G06837	CNT2086423
AtLnc350	chr1	12922818	12925036	-	class_code=u	ID=20_00009359	ID=ncrna8738;ID=ncrna9662;ID=ncrna9661	AT1G06837	CNT2086423
AtLnc351	chr1	12943188	12943752	-	class_code=u	ID=20_00009370
AtLnc352	chr1	12969916	12970395	-	class_code=x	ID=20_00009377
AtLnc353	chr1	12971010	12971215	-	class_code=u	ID=20_00009378
AtLnc354	chr1	12971500	12971940	-	class_code=u	ID=20_00009379
AtLnc355	chr1	12973708	12974015	-	class_code=u	ID=20_00009380
AtLnc356	chr1	12974194	12974512	-	class_code=u	ID=20_00009381
AtLnc357	chr1	12976777	12977268	-	class_code=u	ID=20_00009382
AtLnc358	chr1	12976777	12977316	-	class_code=u	ID=20_00009383
AtLnc359	chr1	12993878	12994143	-	class_code=u	ID=20_00009386
AtLnc360	chr1	12995474	12995710	-	class_code=u	ID=20_00009387	ID=ncrna9667	AT1G06883
AtLnc361	chr1	12996043	12996257	-	class_code=u	ID=20_00009388	ID=ncrna9667	AT1G06883	CNT2088967
AtLnc362	chr1	13023730	13024166	-	class_code=x	ID=20_00009393
AtLnc363	chr1	13065395	13065820	-	class_code=u	ID=20_00009404
AtLnc364	chr1	13126830	13127751	-	class_code=u	ID=20_00009414
AtLnc365	chr1	13164921	13165153	-	class_code=u	ID=20_00009418
AtLnc366	chr1	13219545	13220169	-	class_code=u	ID=20_00009425
AtLnc367	chr1	13281180	13282055	-	class_code=u	ID=20_00009433	ID=ncrna9675
AtLnc368	chr1	13317320	13317657	-	class_code=u	ID=20_00009437
AtLnc369	chr1	13318794	13319034	-	class_code=u	ID=20_00009438
AtLnc370	chr1	13496774	13497325	-	class_code=u	ID=20_00009458
AtLnc371	chr1	13558736	13559213	-	class_code=u	ID=20_00009463
AtLnc372	chr1	13558736	13559828	-	class_code=u	ID=20_00009464	ID=ncrna9682
AtLnc373	chr1	13603056	13603823	-	class_code=u	ID=20_00009468
AtLnc374	chr1	13838673	13839038	-	class_code=u	ID=20_00009493	ID=ncrna9689	AT1G06983	CNT2085645
AtLnc375	chr1	15987625	15987945	-	class_code=u	ID=20_00009671
AtLnc376	chr1	16115523	16116091	-	class_code=u	ID=20_00009690			CNT2087484;CNT2087485
AtLnc377	chr1	16115523	16116091	-	class_code=u	ID=20_00009691			CNT2087484;CNT2087485
AtLnc378	chr1	16416246	16417927	-	class_code=u	ID=20_00009721	ID=ncrna9723;ID=ncrna8813;ID=ncrna8814	AT1G07173;AT1G07167
AtLnc379	chr1	16416246	16417927	-	class_code=u	ID=20_00009722	ID=ncrna9723;ID=ncrna8813;ID=ncrna8814	AT1G07173;AT1G07167
AtLnc380	chr1	16626314	16627176	-	class_code=x	ID=20_00009756
AtLnc381	chr1	16627837	16628299	-	class_code=x	ID=20_00009757
AtLnc382	chr1	16628783	16629018	-	class_code=x	ID=20_00009758
AtLnc383	chr1	16629926	16630509	-	class_code=x	ID=20_00009759	ID=ncrna566
AtLnc384	chr1	16705156	16705881	-	class_code=u	ID=20_00009775		AT1G43997
AtLnc385	chr1	16885780	16886851	-	class_code=u	ID=20_00009811	ID=ncrna1649
AtLnc386	chr1	17111793	17112311	-	class_code=u	ID=20_00009845			CNT2086903
AtLnc387	chr1	17112578	17113186	-	class_code=u	ID=20_00009846
AtLnc388	chr1	17114110	17114458	-	class_code=u	ID=20_00009847
AtLnc389	chr1	17114664	17115152	-	class_code=u	ID=20_00009848
AtLnc390	chr1	17157930	17158339	-	class_code=i	ID=20_00009856	ID=ncrna1657;ID=ncrna582
AtLnc391	chr1	17218400	17218687	-	class_code=u	ID=20_00009870
AtLnc392	chr1	17498972	17499419	-	class_code=u	ID=20_00009912	ID=ncrna9761;ID=ncrna8851	AT1G07397;AT1G07407	CNT2088698
AtLnc393	chr1	17577591	17578250	-	class_code=u	ID=20_00009927
AtLnc394	chr1	18048413	18049027	-	class_code=u	ID=20_00010026
AtLnc395	chr1	18131060	18131331	-	class_code=i	ID=20_00010048
AtLnc396	chr1	18200417	18201151	-	class_code=u	ID=20_00010065
AtLnc397	chr1	18218434	18218643	-	class_code=u	ID=20_00010067	ID=ncrna1689
AtLnc398	chr1	18249664	18250068	-	class_code=x	ID=20_00010072
AtLnc399	chr1	18389236	18389511	-	class_code=i	ID=20_00010109	ID=ncrna604
AtLnc400	chr1	18394202	18394734	-	class_code=u	ID=20_00010111
AtLnc401	chr1	18550414	18550641	-	class_code=u	ID=20_00010145
AtLnc402	chr1	18691393	18691735	-	class_code=u	ID=20_00010179
AtLnc403	chr1	18700661	18701096	-	class_code=u	ID=20_00010181
AtLnc404	chr1	18803426	18803720	-	class_code=u	ID=20_00010205
AtLnc405	chr1	18957498	18957751	-	class_code=u	ID=20_00010234
AtLnc406	chr1	18958456	18958781	-	class_code=u	ID=20_00010235
AtLnc407	chr1	18959275	18959724	-	class_code=u	ID=20_00010237
AtLnc408	chr1	18959967	18960331	-	class_code=u	ID=20_00010238
AtLnc409	chr1	19042552	19042783	-	class_code=u	ID=20_00010249
AtLnc410	chr1	19374126	19374413	-	class_code=u	ID=20_00010315	ID=ncrna9818	AT1G07783	CNT2088550
AtLnc411	chr1	19430302	19431322	-	class_code=u	ID=20_00010331	ID=ncrna8899	AT1G07793
AtLnc412	chr1	19667468	19668013	-	class_code=x	ID=20_00010388
AtLnc413	chr1	19721697	19722332	-	class_code=i	ID=20_00010403
AtLnc414	chr1	19724617	19724945	-	class_code=u	ID=20_00010404
AtLnc415	chr1	19725166	19730498	-	class_code=x	ID=20_00010405
AtLnc416	chr1	19730171	19730498	-	class_code=u	ID=20_00010406
AtLnc417	chr1	20004501	20004739	-	class_code=u	ID=20_00010465
AtLnc418	chr1	20005575	20005944	-	class_code=u	ID=20_00010466
AtLnc419	chr1	20006707	20006942	-	class_code=u	ID=20_00010467
AtLnc420	chr1	20084653	20084867	-	class_code=u	ID=20_00010498
AtLnc421	chr1	20172736	20173182	-	class_code=i	ID=20_00010519
AtLnc422	chr1	20270192	20270513	-	class_code=u	ID=20_00010537
AtLnc423	chr1	20344333	20344600	-	class_code=u	ID=20_00010559
AtLnc424	chr1	20496852	20497092	-	class_code=u	ID=20_00010598	ID=ncrna8924	AT1G08027
AtLnc425	chr1	20649609	20649876	-	class_code=u	ID=20_00010622
AtLnc426	chr1	20650903	20651333	-	class_code=u	ID=20_00010623			CNT2085588
AtLnc427	chr1	20893718	20893938	-	class_code=i	ID=20_00010688	ID=ncrna1850
AtLnc428	chr1	21052270	21053147	-	class_code=u	ID=20_00010730	ID=ncrna9858	AT1G08117;AT1G08123;AT1G08103;AT1G08113;AT1G08107
AtLnc429	chr1	21206949	21207318	-	class_code=u	ID=20_00010768
AtLnc430	chr1	21376454	21376734	-	class_code=u	ID=20_00010798	ID=ncrna9864	AT1G08173	CNT2089122
AtLnc431	chr1	21443172	21443494	-	class_code=u	ID=20_00010819
AtLnc432	chr1	21469381	21469812	-	class_code=u	ID=20_00010831
AtLnc433	chr1	21469381	21470156	-	class_code=u	ID=20_00010832
AtLnc434	chr1	21530923	21531517	-	class_code=u	ID=20_00010846
AtLnc435	chr1	21530923	21531531	-	class_code=u	ID=20_00010847
AtLnc436	chr1	21614892	21615635	-	class_code=u	ID=20_00010863			CNT2085343
AtLnc437	chr1	21617663	21618110	-	class_code=u	ID=20_00010864
AtLnc438	chr1	21998532	21999601	-	class_code=u	ID=20_00010904	ID=ncrna9886		CNT2086692
AtLnc439	chr1	21998532	21999601	-	class_code=u	ID=20_00010905	ID=ncrna9886		CNT2086692
AtLnc440	chr1	22076660	22077110	-	class_code=u	ID=20_00010922	ID=ncrna9888	AT1G08283	CNT2085323
AtLnc441	chr1	22083602	22086812	-	class_code=x	ID=20_00010923	ID=ncrna8973
AtLnc442	chr1	22087043	22087286	-	class_code=u	ID=20_00010924
AtLnc443	chr1	22108020	22108358	-	class_code=u	ID=20_00010930
AtLnc444	chr1	22197869	22198203	-	class_code=u	ID=20_00010943
AtLnc445	chr1	22378567	22378998	-	class_code=u	ID=20_00011005
AtLnc446	chr1	22379120	22379500	-	class_code=u	ID=20_00011006
AtLnc447	chr1	22767548	22768318	-	class_code=x	ID=20_00011110			CNT2088240;CNT2088239
AtLnc448	chr1	22842529	22842912	-	class_code=u	ID=20_00011125
AtLnc449	chr1	22918042	22918851	-	class_code=u	ID=20_00011135	ID=ncrna9915	AT1G08453
AtLnc450	chr1	22927316	22928454	-	class_code=u	ID=20_00011137			CNT2086491;CNT2086493;CNT2086492
AtLnc451	chr1	23218245	23218606	-	class_code=u	ID=20_00011209
AtLnc452	chr1	23280476	23281584	-	class_code=u	ID=20_00011227
AtLnc453	chr1	23515125	23515363	-	class_code=u	ID=20_00011278	ID=ncrna9022	AT1G08613
AtLnc454	chr1	23585964	23586311	-	class_code=u	ID=20_00011290			CNT2087704
AtLnc455	chr1	23640326	23640540	-	class_code=u	ID=20_00011301	ID=ncrna9934;ID=ncrna9026	AT1G08623;AT1G08627
AtLnc456	chr1	23649328	23650212	-	class_code=u	ID=20_00011302
AtLnc457	chr1	23649328	23650212	-	class_code=u	ID=20_00011303
AtLnc458	chr1	23904372	23904746	-	class_code=u	ID=20_00011356
AtLnc459	chr1	23963581	23963945	-	class_code=u	ID=20_00011369			CNT2087897;CNT2087895
AtLnc460	chr1	23963581	23964400	-	class_code=u	ID=20_00011370	ID=ncrna9945	AT1G08697	CNT2087897;CNT2087895
AtLnc461	chr1	23963581	23964400	-	class_code=u	ID=20_00011371	ID=ncrna9945	AT1G08697	CNT2087897;CNT2087895
AtLnc462	chr1	24005536	24006005	-	class_code=x	ID=20_00011379	ID=ncrna9036	AT1G64618
AtLnc463	chr1	24009767	24010286	-	class_code=u	ID=20_00011380	ID=ncrna9950	AT1G08717
AtLnc464	chr1	24010385	24010960	-	class_code=u	ID=20_00011381	ID=ncrna9037
AtLnc465	chr1	24258483	24259343	-	class_code=u	ID=20_00011435
AtLnc466	chr1	24258483	24259343	-	class_code=u	ID=20_00011436
AtLnc467	chr1	24345622	24346783	-	class_code=x	ID=20_00011454	ID=ncrna9042	AT1G08763	CNT2086897
AtLnc468	chr1	24346024	24346783	-	class_code=x	ID=20_00011455			CNT2086897
AtLnc469	chr1	24355492	24355787	-	class_code=u	ID=20_00011456
AtLnc470	chr1	24662248	24662633	-	class_code=u	ID=20_00011523
AtLnc471	chr1	24688906	24689717	-	class_code=u	ID=20_00011529
AtLnc472	chr1	24719435	24719774	-	class_code=u	ID=20_00011538
AtLnc473	chr1	24843533	24843801	-	class_code=u	ID=20_00011562
AtLnc474	chr1	24860873	24861201	-	class_code=i	ID=20_00011568
AtLnc475	chr1	25030634	25030851	-	class_code=u	ID=20_00011614
AtLnc476	chr1	25032632	25033112	-	class_code=u	ID=20_00011615	ID=ncrna9978;ID=ncrna9076	AT1G08897;AT1G08893	CNT2088779
AtLnc477	chr1	25247084	25247538	-	class_code=x	ID=20_00011655
AtLnc478	chr1	25429154	25429448	-	class_code=u	ID=20_00011702
AtLnc479	chr1	25739138	25740099	-	class_code=u	ID=20_00011762	ID=ncrna9999	AT1G08993
AtLnc480	chr1	25882682	25883033	-	class_code=x	ID=20_00011784	ID=ncrna1959
AtLnc481	chr1	25949551	25950046	-	class_code=u	ID=20_00011804
AtLnc482	chr1	25951676	25951906	-	class_code=u	ID=20_00011805
AtLnc483	chr1	25987928	25988346	-	class_code=u	ID=20_00011815
AtLnc484	chr1	25999327	25999645	-	class_code=u	ID=20_00011818	ID=ncrna1968
AtLnc485	chr1	26061093	26061449	-	class_code=u	ID=20_00011836
AtLnc486	chr1	26200901	26201432	-	class_code=u	ID=20_00011867			CNT2088775
AtLnc487	chr1	26207472	26208261	-	class_code=u	ID=20_00011869	ID=ncrna10017	AT1G09097
AtLnc488	chr1	26209690	26210715	-	class_code=u	ID=20_00011870	ID=ncrna9127	AT1G09103	CNT2085533
AtLnc489	chr1	26209690	26210715	-	class_code=u	ID=20_00011871	ID=ncrna9127	AT1G09103	CNT2085533
AtLnc490	chr1	26258459	26258690	-	class_code=u	ID=20_00011875
AtLnc491	chr1	26575157	26575932	-	class_code=u	ID=20_00011956
AtLnc492	chr1	26970902	26971150	-	class_code=u	ID=20_00012035
AtLnc493	chr1	27097411	27097629	-	class_code=u	ID=20_00012053
AtLnc494	chr1	27160167	27160508	-	class_code=u	ID=20_00012063
AtLnc495	chr1	27434758	27435166	-	class_code=u	ID=20_00012128			CNT2088840;CNT2088844
AtLnc496	chr1	27635430	27635735	-	class_code=u	ID=20_00012184
AtLnc497	chr1	27635905	27636307	-	class_code=u	ID=20_00012185
AtLnc498	chr1	27753347	27753764	-	class_code=i	ID=20_00012212
AtLnc499	chr1	27953343	27953593	-	class_code=u	ID=20_00012256
AtLnc500	chr1	28054252	28054491	-	class_code=u	ID=20_00012287
AtLnc501	chr1	28054877	28055154	-	class_code=u	ID=20_00012288
AtLnc502	chr1	28176291	28176557	-	class_code=u	ID=20_00012319
AtLnc503	chr1	28294616	28294878	-	class_code=x	ID=20_00012349		AT1G75394
AtLnc504	chr1	28295038	28295286	-	class_code=x	ID=20_00012350		AT1G75394
AtLnc505	chr1	28467135	28467505	-	class_code=u	ID=20_00012385	ID=ncrna9213	AT1G09577	CNT2085974
AtLnc506	chr1	28469626	28469966	-	class_code=u	ID=20_00012386
AtLnc507	chr1	28515304	28515895	-	class_code=u	ID=20_00012392
AtLnc508	chr1	28672621	28672890	-	class_code=i	ID=20_00012436
AtLnc509	chr1	28798793	28799061	-	class_code=i	ID=20_00012466	ID=ncrna953
AtLnc510	chr1	28876109	28876426	-	class_code=u	ID=20_00012477
AtLnc511	chr1	28928299	28928566	-	class_code=u	ID=20_00012494	ID=ncrna9228	AT1G09697
AtLnc512	chr1	29327924	29328322	-	class_code=u	ID=20_00012577			CNT2089087
AtLnc513	chr1	29332350	29333271	-	class_code=x	ID=20_00012579			CNT2089087;CNT2089088
AtLnc514	chr1	29344595	29345514	-	class_code=u	ID=20_00012580	ID=ncrna10127	AT1G09773
AtLnc515	chr1	29412688	29412901	-	class_code=u	ID=20_00012585
AtLnc516	chr1	29589948	29590404	-	class_code=u	ID=20_00012630			CNT2086629
AtLnc517	chr1	29782164	29783029	-	class_code=x	ID=20_00012691	ID=ncrna2189
AtLnc518	chr1	29838912	29842191	-	class_code=x	ID=20_00012703
AtLnc519	chr1	29840698	29842191	-	class_code=u	ID=20_00012704
AtLnc520	chr1	30026072	30026304	-	class_code=i	ID=20_00012764
AtLnc521	chr1	30131329	30131553	-	class_code=x	ID=20_00012791
AtLnc522	chr1	30152070	30152530	-	class_code=x	ID=20_00012794	ID=ncrna2196
AtLnc523	chr1	29058748	29058998	.	class_code=i	ID=20_00012893
AtLnc524	chr1	29594973	29595199	.	class_code=i	ID=20_00012894
AtLnc525	chr2	9851	10369	+	class_code=u	ID=20_00012901
AtLnc526	chr2	55845	56226	+	class_code=u	ID=20_00012903
AtLnc527	chr2	205176	205626	+	class_code=u	ID=20_00012932
AtLnc528	chr2	263115	263452	+	class_code=u	ID=20_00012944
AtLnc529	chr2	302817	303766	+	class_code=u	ID=20_00012952
AtLnc530	chr2	302862	303766	+	class_code=u	ID=20_00012953
AtLnc531	chr2	565043	565990	+	class_code=u	ID=20_00012996	ID=ncrna10185;ID=ncrna10752	AT2G04215;AT2G04205	CNT2086877;CNT2086867
AtLnc532	chr2	677735	678736	+	class_code=x	ID=20_00013021	ID=ncrna10754	AT2G04225
AtLnc533	chr2	679624	679892	+	class_code=u	ID=20_00013022
AtLnc534	chr2	850478	850680	+	class_code=u	ID=20_00013059	ID=ncrna10194	AT2G04405
AtLnc535	chr2	852978	853716	+	class_code=u	ID=20_00013060	ID=ncrna10195	AT2G04435
AtLnc536	chr2	1085444	1085906	+	class_code=x	ID=20_00013114
AtLnc537	chr2	1136007	1136342	+	class_code=u	ID=20_00013133
AtLnc538	chr2	1251585	1252575	+	class_code=u	ID=20_00013163	ID=ncrna10771	AT2G04655
AtLnc539	chr2	1359887	1360138	+	class_code=u	ID=20_00013185
AtLnc540	chr2	1364987	1365516	+	class_code=u	ID=20_00013186
AtLnc541	chr2	1525038	1525329	+	class_code=u	ID=20_00013211
AtLnc542	chr2	1585673	1586296	+	class_code=u	ID=20_00013226
AtLnc543	chr2	1711023	1711298	+	class_code=u	ID=20_00013252
AtLnc544	chr2	1840148	1840574	+	class_code=u	ID=20_00013270
AtLnc545	chr2	1953423	1953698	+	class_code=i	ID=20_00013293	ID=ncrna2268
AtLnc546	chr2	1982820	1983193	+	class_code=u	ID=20_00013300
AtLnc547	chr2	2014564	2014910	+	class_code=i	ID=20_00013320
AtLnc548	chr2	2097214	2097414	+	class_code=u	ID=20_00013347
AtLnc549	chr2	2119173	2121236	+	class_code=u	ID=20_00013349	ID=ncrna10790	AT2G04945
AtLnc550	chr2	2151893	2154856	+	class_code=x	ID=20_00013355		AT2G05730
AtLnc551	chr2	2188547	2188933	+	class_code=u	ID=20_00013359	ID=ncrna10793	AT2G04975
AtLnc552	chr2	2295049	2296104	+	class_code=u	ID=20_00013373			CNT2088583
AtLnc553	chr2	2295061	2297108	+	class_code=u	ID=20_00013374			CNT2088583
AtLnc554	chr2	2945846	2946269	+	class_code=u	ID=20_00013477			CNT2085368
AtLnc555	chr2	2945899	2946269	+	class_code=u	ID=20_00013478			CNT2085368
AtLnc556	chr2	3263063	3263655	+	class_code=u	ID=20_00013522	ID=ncrna2291
AtLnc557	chr2	3264456	3264914	+	class_code=u	ID=20_00013523	ID=ncrna2291;ID=ncrna10248;ID=ncrna10247	AT2G05155
AtLnc558	chr2	3265051	3266068	+	class_code=u	ID=20_00013524	ID=ncrna10248;ID=ncrna2291	AT2G05155
AtLnc559	chr2	3306984	3307792	+	class_code=u	ID=20_00013544
AtLnc560	chr2	3330971	3331395	+	class_code=u	ID=20_00013546	ID=ncrna2293
AtLnc561	chr2	3487006	3487675	+	class_code=i	ID=20_00013602	ID=ncrna2305
AtLnc562	chr2	3488393	3488904	+	class_code=i	ID=20_00013603	ID=ncrna2305
AtLnc563	chr2	3495994	3496405	+	class_code=x	ID=20_00013610	ID=ncrna2307
AtLnc564	chr2	3500687	3501232	+	class_code=u	ID=20_00013614	ID=ncrna2308
AtLnc565	chr2	4012894	4013409	+	class_code=u	ID=20_00013681	ID=ncrna10261	AT2G05505	CNT2087230
AtLnc566	chr2	4017155	4017883	+	class_code=x	ID=20_00013682
AtLnc567	chr2	4018021	4019573	+	class_code=x	ID=20_00013683	ID=ncrna10262	AT2G05515
AtLnc568	chr2	4078171	4078601	+	class_code=u	ID=20_00013699
AtLnc569	chr2	4080578	4080949	+	class_code=u	ID=20_00013700
AtLnc570	chr2	4081119	4081379	+	class_code=u	ID=20_00013702
AtLnc571	chr2	4081882	4082258	+	class_code=u	ID=20_00013703
AtLnc572	chr2	4100505	4100874	+	class_code=u	ID=20_00013706
AtLnc573	chr2	4418748	4419102	+	class_code=u	ID=20_00013745
AtLnc574	chr2	4483626	4484211	+	class_code=x	ID=20_00013752
AtLnc575	chr2	4524335	4524919	+	class_code=u	ID=20_00013765
AtLnc576	chr2	4808381	4808666	+	class_code=u	ID=20_00013812
AtLnc577	chr2	4871181	4871853	+	class_code=u	ID=20_00013827	ID=ncrna10276;ID=ncrna10845	AT2G05675;AT2G05665	CNT2084864;CNT2087413
AtLnc578	chr2	5009291	5009959	+	class_code=u	ID=20_00013843	ID=ncrna10848	AT2G05695	CNT2087471
AtLnc579	chr2	5021844	5022301	+	class_code=u	ID=20_00013846	ID=ncrna10849	AT2G05705	CNT2087053
AtLnc580	chr2	5083803	5085636	+	class_code=u	ID=20_00013851
AtLnc581	chr2	5214651	5215298	+	class_code=u	ID=20_00013876	ID=ncrna10283
AtLnc582	chr2	5508114	5509004	+	class_code=u	ID=20_00013925	ID=ncrna10293;ID=ncrna10866	AT2G05875	CNT2087112
AtLnc583	chr2	5606652	5607001	+	class_code=u	ID=20_00013935
AtLnc584	chr2	5609835	5610334	+	class_code=x	ID=20_00013936
AtLnc585	chr2	5777421	5777934	+	class_code=u	ID=20_00013960
AtLnc586	chr2	5791308	5792136	+	class_code=u	ID=20_00013961			CNT2085103
AtLnc587	chr2	5918771	5919330	+	class_code=u	ID=20_00013986			CNT2088269
AtLnc588	chr2	6209579	6209789	+	class_code=u	ID=20_00014029
AtLnc589	chr2	6209844	6210123	+	class_code=u	ID=20_00014030
AtLnc590	chr2	6212138	6213051	+	class_code=u	ID=20_00014031	ID=ncrna10314	AT2G06185
AtLnc591	chr2	6212192	6213051	+	class_code=u	ID=20_00014032	ID=ncrna10314	AT2G06185
AtLnc592	chr2	6213121	6213526	+	class_code=u	ID=20_00014033
AtLnc593	chr2	6358174	6358506	+	class_code=x	ID=20_00014068
AtLnc594	chr2	6522663	6522909	+	class_code=u	ID=20_00014108
AtLnc595	chr2	6547164	6548219	+	class_code=u	ID=20_00014113	ID=ncrna10898	AT2G06365
AtLnc596	chr2	6647345	6648001	+	class_code=u	ID=20_00014130	ID=ncrna10329	AT2G06395	CNT2086259
AtLnc597	chr2	6674820	6675657	+	class_code=u	ID=20_00014134
AtLnc598	chr2	6675724	6676017	+	class_code=u	ID=20_00014135
AtLnc599	chr2	6740558	6740771	+	class_code=u	ID=20_00014142
AtLnc600	chr2	6963519	6963741	+	class_code=u	ID=20_00014193
AtLnc601	chr2	7049925	7050295	+	class_code=u	ID=20_00014216	ID=ncrna10341	AT2G06595	CNT2085399
AtLnc602	chr2	7124452	7124657	+	class_code=u	ID=20_00014234
AtLnc603	chr2	7170061	7170407	+	class_code=u	ID=20_00014235	ID=ncrna10915	AT2G06685
AtLnc604	chr2	7269775	7270553	+	class_code=u	ID=20_00014255	ID=ncrna10920	AT2G06765	CNT2087507
AtLnc605	chr2	7580650	7581088	+	class_code=u	ID=20_00014326
AtLnc606	chr2	7632294	7633473	+	class_code=u	ID=20_00014339	ID=ncrna10358	AT2G06995	CNT2086804
AtLnc607	chr2	7955280	7955582	+	class_code=u	ID=20_00014402
AtLnc608	chr2	8014752	8015576	+	class_code=u	ID=20_00014418
AtLnc609	chr2	8014771	8015576	+	class_code=u	ID=20_00014419
AtLnc610	chr2	8014774	8015576	+	class_code=u	ID=20_00014420
AtLnc611	chr2	8174643	8175232	+	class_code=i	ID=20_00014460
AtLnc612	chr2	8274778	8275143	+	class_code=x	ID=20_00014480
AtLnc613	chr2	8323897	8324114	+	class_code=u	ID=20_00014486	ID=ncrna10943
AtLnc614	chr2	8448620	8448931	+	class_code=u	ID=20_00014511
AtLnc615	chr2	8449080	8449372	+	class_code=u	ID=20_00014512
AtLnc616	chr2	8496079	8496296	+	class_code=u	ID=20_00014524
AtLnc617	chr2	9073677	9073879	+	class_code=x	ID=20_00014659		AT2G21172
AtLnc618	chr2	9079484	9080603	+	class_code=x	ID=20_00014664	ID=ncrna10952;ID=ncrna2436	AT2G21188
AtLnc619	chr2	9087804	9088217	+	class_code=u	ID=20_00014669	ID=ncrna10954	AT2G07385
AtLnc620	chr2	9213286	9214282	+	class_code=u	ID=20_00014693	ID=ncrna10392	AT2G07425	CNT2084964;CNT2085754
AtLnc621	chr2	9213441	9214282	+	class_code=u	ID=20_00014694	ID=ncrna10392	AT2G07425	CNT2084964;CNT2085754
AtLnc622	chr2	9213882	9214282	+	class_code=u	ID=20_00014695	ID=ncrna10392	AT2G07425	CNT2084964;CNT2085754
AtLnc623	chr2	9235240	9235536	+	class_code=u	ID=20_00014702
AtLnc624	chr2	9235695	9235938	+	class_code=u	ID=20_00014703
AtLnc625	chr2	9345958	9346232	+	class_code=x	ID=20_00014737
AtLnc626	chr2	9482767	9483409	+	class_code=u	ID=20_00014774			CNT2088320
AtLnc627	chr2	9494923	9495401	+	class_code=u	ID=20_00014777	ID=ncrna10401	AT2G07575
AtLnc628	chr2	9986220	9986569	+	class_code=u	ID=20_00014904
AtLnc629	chr2	10028662	10030011	+	class_code=x	ID=20_00014909			CNT2088706
AtLnc630	chr2	10161569	10161990	+	class_code=u	ID=20_00014927
AtLnc631	chr2	10350601	10351036	+	class_code=u	ID=20_00014962	ID=ncrna10988;ID=ncrna10432	AT2G08005;AT2G08010
AtLnc632	chr2	10353302	10353945	+	class_code=u	ID=20_00014963			CNT2086166;CNT2088602
AtLnc633	chr2	10353302	10354112	+	class_code=u	ID=20_00014964			CNT2086166;CNT2088602
AtLnc634	chr2	10378499	10378701	+	class_code=x	ID=20_00014971
AtLnc635	chr2	10739389	10739689	+	class_code=u	ID=20_00015047
AtLnc636	chr2	10750542	10751280	+	class_code=u	ID=20_00015050
AtLnc637	chr2	10753088	10753546	+	class_code=x	ID=20_00015051
AtLnc638	chr2	10833355	10833862	+	class_code=x	ID=20_00015070
AtLnc639	chr2	10950446	10950696	+	class_code=u	ID=20_00015093
AtLnc640	chr2	10951229	10951742	+	class_code=u	ID=20_00015094
AtLnc641	chr2	11497295	11497697	+	class_code=x	ID=20_00015200
AtLnc642	chr2	11688316	11689163	+	class_code=u	ID=20_00015230
AtLnc643	chr2	11688663	11689163	+	class_code=u	ID=20_00015232
AtLnc644	chr2	11953874	11954809	+	class_code=u	ID=20_00015280	ID=ncrna10478;ID=ncrna11032	AT2G08230;AT2G08220
AtLnc645	chr2	12027380	12027633	+	class_code=u	ID=20_00015295	ID=ncrna10485;ID=ncrna11034	AT2G08245;AT2G08250
AtLnc646	chr2	12334007	12334501	+	class_code=x	ID=20_00015350
AtLnc647	chr2	12370763	12371118	+	class_code=u	ID=20_00015355
AtLnc648	chr2	12626033	12626239	+	class_code=u	ID=20_00015409	ID=ncrna2530
AtLnc649	chr2	12774230	12774863	+	class_code=u	ID=20_00015451	ID=ncrna11064	AT2G08355
AtLnc650	chr2	12774916	12775433	+	class_code=u	ID=20_00015452
AtLnc651	chr2	12813640	12813893	+	class_code=u	ID=20_00015455
AtLnc652	chr2	13226973	13227308	+	class_code=x	ID=20_00015539	ID=ncrna2558
AtLnc653	chr2	13309678	13309889	+	class_code=u	ID=20_00015555
AtLnc654	chr2	14180553	14180891	+	class_code=u	ID=20_00015750
AtLnc655	chr2	14308740	14308978	+	class_code=u	ID=20_00015784
AtLnc656	chr2	14591840	14592045	+	class_code=u	ID=20_00015853
AtLnc657	chr2	14743675	14743963	+	class_code=u	ID=20_00015880
AtLnc658	chr2	15026294	15026768	+	class_code=x	ID=20_00015957		AT2G35738
AtLnc659	chr2	15130710	15131021	+	class_code=x	ID=20_00015988
AtLnc660	chr2	15203901	15204671	+	class_code=x	ID=20_00016003
AtLnc661	chr2	15287445	15288180	+	class_code=i	ID=20_00016026
AtLnc662	chr2	15348589	15348896	+	class_code=u	ID=20_00016039	ID=ncrna11134
AtLnc663	chr2	15380551	15380755	+	class_code=i	ID=20_00016045
AtLnc664	chr2	15440218	15440444	+	class_code=u	ID=20_00016052
AtLnc665	chr2	15616495	15616964	+	class_code=u	ID=20_00016089
AtLnc666	chr2	15996143	15997058	+	class_code=u	ID=20_00016162
AtLnc667	chr2	16115452	16116257	+	class_code=u	ID=20_00016194
AtLnc668	chr2	16289064	16289353	+	class_code=u	ID=20_00016250	ID=ncrna10607	AT2G08990	CNT2086129
AtLnc669	chr2	16436312	16436518	+	class_code=u	ID=20_00016270	ID=ncrna10613	AT2G09040
AtLnc670	chr2	16748365	16748663	+	class_code=i	ID=20_00016338
AtLnc671	chr2	16819379	16819759	+	class_code=u	ID=20_00016356	ID=ncrna11183;ID=ncrna10630	AT2G09130;AT2G09135	CNT2089020
AtLnc672	chr2	16821600	16821923	+	class_code=u	ID=20_00016357
AtLnc673	chr2	16890029	16890842	+	class_code=i	ID=20_00016372
AtLnc674	chr2	16998548	16998893	+	class_code=i	ID=20_00016403
AtLnc675	chr2	17116949	17117173	+	class_code=u	ID=20_00016434	ID=ncrna11189	AT2G09210	CNT2085483
AtLnc676	chr2	17128515	17128774	+	class_code=i	ID=20_00016440
AtLnc677	chr2	17216923	17217254	+	class_code=u	ID=20_00016465
AtLnc678	chr2	17218081	17218446	+	class_code=u	ID=20_00016466
AtLnc679	chr2	17250320	17250545	+	class_code=u	ID=20_00016475
AtLnc680	chr2	17263176	17263547	+	class_code=u	ID=20_00016480
AtLnc681	chr2	17427720	17428025	+	class_code=u	ID=20_00016517
AtLnc682	chr2	17696703	17697054	+	class_code=u	ID=20_00016574
AtLnc683	chr2	18092096	18092775	+	class_code=u	ID=20_00016670	ID=ncrna10678	AT2G09490	CNT2087727
AtLnc684	chr2	18092096	18092775	+	class_code=u	ID=20_00016671	ID=ncrna10678	AT2G09490	CNT2087727
AtLnc685	chr2	18142942	18143995	+	class_code=u	ID=20_00016691
AtLnc686	chr2	18350032	18351091	+	class_code=u	ID=20_00016751	ID=ncrna3231;ID=ncrna10683	AT2G09525	CNT2088425
AtLnc687	chr2	18439320	18439560	+	class_code=i	ID=20_00016774
AtLnc688	chr2	18446271	18446897	+	class_code=u	ID=20_00016775
AtLnc689	chr2	18465425	18465628	+	class_code=u	ID=20_00016779	ID=ncrna10687	AT2G09540
AtLnc690	chr2	19081649	19081917	+	class_code=x	ID=20_00016942
AtLnc691	chr2	19149511	19149908	+	class_code=i	ID=20_00016959
AtLnc692	chr2	19163796	19164260	+	class_code=u	ID=20_00016961	ID=ncrna11267	AT2G09745	CNT2087419
AtLnc693	chr2	19179928	19180153	+	class_code=u	ID=20_00016964
AtLnc694	chr2	19352736	19353002	+	class_code=x	ID=20_00016999	ID=ncrna2739
AtLnc695	chr2	19398000	19398594	+	class_code=u	ID=20_00017009	ID=ncrna10729
AtLnc696	chr2	19398000	19398959	+	class_code=u	ID=20_00017010	ID=ncrna10729
AtLnc697	chr2	19422792	19423140	+	class_code=u	ID=20_00017017	ID=ncrna11274	AT2G09875	CNT2089019
AtLnc698	chr2	19665483	19666691	+	class_code=x	ID=20_00017094
AtLnc699	chr2	55026	55417	-	class_code=u	ID=20_00017117
AtLnc700	chr2	238629	239198	-	class_code=u	ID=20_00017177	ID=ncrna10741;ID=ncrna2776	AT2G04005	CNT2087701
AtLnc701	chr2	261774	262137	-	class_code=u	ID=20_00017182
AtLnc702	chr2	261774	263292	-	class_code=u	ID=20_00017183
AtLnc703	chr2	424908	425413	-	class_code=i	ID=20_00017222
AtLnc704	chr2	637860	638204	-	class_code=x	ID=20_00017274
AtLnc705	chr2	638363	638575	-	class_code=i	ID=20_00017275
AtLnc706	chr2	732266	732474	-	class_code=x	ID=20_00017286
AtLnc707	chr2	1059339	1059670	-	class_code=u	ID=20_00017363
AtLnc708	chr2	1093760	1093984	-	class_code=i	ID=20_00017365
AtLnc709	chr2	1264213	1264754	-	class_code=u	ID=20_00017396
AtLnc710	chr2	1264213	1264754	-	class_code=u	ID=20_00017397
AtLnc711	chr2	1393037	1393470	-	class_code=u	ID=20_00017423
AtLnc712	chr2	1393527	1393732	-	class_code=u	ID=20_00017424
AtLnc713	chr2	1420753	1421493	-	class_code=u	ID=20_00017431
AtLnc714	chr2	1421679	1421978	-	class_code=u	ID=20_00017432	ID=ncrna10212	AT2G04735	CNT2087545
AtLnc715	chr2	1600975	1602379	-	class_code=u	ID=20_00017462	ID=ncrna10781;ID=ncrna10218	AT2G04785;AT2G04775
AtLnc716	chr2	1604569	1604950	-	class_code=u	ID=20_00017463	ID=ncrna10220	AT2G04805	CNT2088788
AtLnc717	chr2	1781092	1781506	-	class_code=u	ID=20_00017507
AtLnc718	chr2	1787679	1787990	-	class_code=u	ID=20_00017508
AtLnc719	chr2	1788144	1788760	-	class_code=u	ID=20_00017509
AtLnc720	chr2	2325915	2326537	-	class_code=x	ID=20_00017591		AT2G05995	CNT2087789
AtLnc721	chr2	2358641	2358844	-	class_code=x	ID=20_00017595
AtLnc722	chr2	2893873	2894697	-	class_code=u	ID=20_00017667
AtLnc723	chr2	3280278	3281185	-	class_code=x	ID=20_00017726		AT2G07677
AtLnc724	chr2	3342699	3343324	-	class_code=x	ID=20_00017743	ID=ncrna2295
AtLnc725	chr2	3464368	3464894	-	class_code=u	ID=20_00017772
AtLnc726	chr2	3482255	3482757	-	class_code=u	ID=20_00017784	ID=ncrna2304
AtLnc727	chr2	3665646	3666864	-	class_code=u	ID=20_00017800			CNT2085228
AtLnc728	chr2	3666138	3666446	-	class_code=u	ID=20_00017801			CNT2085228
AtLnc729	chr2	3780821	3781169	-	class_code=u	ID=20_00017827
AtLnc730	chr2	4075483	4075684	-	class_code=u	ID=20_00017864
AtLnc731	chr2	4335413	4335739	-	class_code=x	ID=20_00017910
AtLnc732	chr2	4541806	4542261	-	class_code=u	ID=20_00017950
AtLnc733	chr2	4757224	4757876	-	class_code=u	ID=20_00017973
AtLnc734	chr2	5002163	5002471	-	class_code=u	ID=20_00018017			CNT2087990
AtLnc735	chr2	5002767	5003194	-	class_code=u	ID=20_00018018			CNT2087990
AtLnc736	chr2	5013364	5014189	-	class_code=u	ID=20_00018021
AtLnc737	chr2	5015287	5016008	-	class_code=u	ID=20_00018023
AtLnc738	chr2	5039880	5041703	-	class_code=x	ID=20_00018032	ID=ncrna10277	AT2G05785
AtLnc739	chr2	5214438	5214967	-	class_code=u	ID=20_00018055	ID=ncrna10283
AtLnc740	chr2	5216863	5217641	-	class_code=u	ID=20_00018056			CNT2085190
AtLnc741	chr2	5541978	5543643	-	class_code=x	ID=20_00018101
AtLnc742	chr2	5558905	5559281	-	class_code=u	ID=20_00018104			CNT2086079;CNT2086080
AtLnc743	chr2	5559466	5560002	-	class_code=u	ID=20_00018105	ID=ncrna10295	AT2G05885	CNT2086079;CNT2086080
AtLnc744	chr2	5583797	5584463	-	class_code=u	ID=20_00018110			CNT2086079;CNT2086080
AtLnc745	chr2	5587856	5588275	-	class_code=x	ID=20_00018113	ID=ncrna10296	AT2G13420;AT2G05895	CNT2086078;CNT2086080;CNT2086079
AtLnc746	chr2	5587856	5590426	-	class_code=x	ID=20_00018114	ID=ncrna10296	AT2G13420;AT2G05895	CNT2086079;CNT2086080
AtLnc747	chr2	5664895	5665613	-	class_code=u	ID=20_00018130	ID=ncrna10870;ID=ncrna10300	AT2G05945;AT2G05965
AtLnc748	chr2	5668619	5668883	-	class_code=u	ID=20_00018133
AtLnc749	chr2	5669227	5669540	-	class_code=u	ID=20_00018134
AtLnc750	chr2	5735649	5736084	-	class_code=u	ID=20_00018151	ID=ncrna10875	AT2G06065	CNT2086326
AtLnc751	chr2	6166046	6166330	-	class_code=u	ID=20_00018211		AT2G14490
AtLnc752	chr2	6210669	6211480	-	class_code=u	ID=20_00018217	ID=ncrna10313
AtLnc753	chr2	6210669	6211480	-	class_code=u	ID=20_00018218	ID=ncrna10313
AtLnc754	chr2	6398212	6398553	-	class_code=u	ID=20_00018245
AtLnc755	chr2	6434224	6434449	-	class_code=u	ID=20_00018249
AtLnc756	chr2	6442531	6442885	-	class_code=u	ID=20_00018251
AtLnc757	chr2	6546163	6546712	-	class_code=u	ID=20_00018266
AtLnc758	chr2	6648339	6648586	-	class_code=u	ID=20_00018279
AtLnc759	chr2	6649315	6649747	-	class_code=x	ID=20_00018280	ID=ncrna2868
AtLnc760	chr2	6731440	6731688	-	class_code=u	ID=20_00018293			CNT2089079
AtLnc761	chr2	6862659	6863524	-	class_code=x	ID=20_00018312
AtLnc762	chr2	6863660	6863887	-	class_code=x	ID=20_00018313
AtLnc763	chr2	7053613	7054237	-	class_code=u	ID=20_00018360	ID=ncrna10914	AT2G06605
AtLnc764	chr2	7054742	7055102	-	class_code=u	ID=20_00018361
AtLnc765	chr2	7382199	7382494	-	class_code=u	ID=20_00018436	ID=ncrna10924	AT2G06805	CNT2084958
AtLnc766	chr2	7957004	7957581	-	class_code=x	ID=20_00018557
AtLnc767	chr2	8049940	8050169	-	class_code=i	ID=20_00018573
AtLnc768	chr2	8202569	8202873	-	class_code=x	ID=20_00018591
AtLnc769	chr2	8230077	8230381	-	class_code=u	ID=20_00018596	ID=ncrna2901
AtLnc770	chr2	8996966	8997419	-	class_code=u	ID=20_00018770
AtLnc771	chr2	9256192	9256393	-	class_code=u	ID=20_00018834
AtLnc772	chr2	9256897	9261092	-	class_code=x	ID=20_00018835	ID=ncrna10958;ID=ncrna10394	AT2G07435;AT2G07445	CNT2086204;CNT2086206
AtLnc773	chr2	9256897	9261092	-	class_code=x	ID=20_00018836	ID=ncrna10958;ID=ncrna10394	AT2G07435;AT2G07445	CNT2086204;CNT2086206
AtLnc774	chr2	9256897	9261092	-	class_code=x	ID=20_00018837	ID=ncrna10958;ID=ncrna10394	AT2G07435;AT2G07445	CNT2086204;CNT2086206
AtLnc775	chr2	9430607	9430950	-	class_code=u	ID=20_00018872	ID=ncrna10961	AT2G07525	CNT2086574
AtLnc776	chr2	9482309	9482562	-	class_code=u	ID=20_00018884
AtLnc777	chr2	9494886	9495359	-	class_code=u	ID=20_00018886	ID=ncrna10401	AT2G07575
AtLnc778	chr2	9516673	9517392	-	class_code=x	ID=20_00018889	ID=ncrna2948
AtLnc779	chr2	9528280	9528946	-	class_code=x	ID=20_00018891
AtLnc780	chr2	9713579	9714418	-	class_code=u	ID=20_00018920			CNT2086653;CNT2086651
AtLnc781	chr2	9713579	9714418	-	class_code=u	ID=20_00018921			CNT2086653;CNT2086651
AtLnc782	chr2	9753157	9753505	-	class_code=u	ID=20_00018933			CNT2088097
AtLnc783	chr2	9887920	9888225	-	class_code=u	ID=20_00018956
AtLnc784	chr2	9969805	9970523	-	class_code=u	ID=20_00018972			CNT2087056
AtLnc785	chr2	10157913	10158300	-	class_code=u	ID=20_00019018	ID=ncrna10426	AT2G07960
AtLnc786	chr2	10158836	10159622	-	class_code=u	ID=20_00019019
AtLnc787	chr2	10159929	10160191	-	class_code=u	ID=20_00019021
AtLnc788	chr2	10160571	10162071	-	class_code=u	ID=20_00019022
AtLnc789	chr2	10161329	10162071	-	class_code=u	ID=20_00019023
AtLnc790	chr2	10204130	10204387	-	class_code=i	ID=20_00019029
AtLnc791	chr2	11015972	11016279	-	class_code=u	ID=20_00019225	ID=ncrna10457
AtLnc792	chr2	11327459	11327954	-	class_code=x	ID=20_00019299
AtLnc793	chr2	11400357	11400828	-	class_code=u	ID=20_00019305
AtLnc794	chr2	11508792	11509511	-	class_code=u	ID=20_00019332	ID=ncrna11020	AT2G08190
AtLnc795	chr2	11712890	11713169	-	class_code=u	ID=20_00019382
AtLnc796	chr2	11734839	11735600	-	class_code=x	ID=20_00019393		AT2G27440
AtLnc797	chr2	11898209	11898449	-	class_code=x	ID=20_00019436	ID=ncrna2988
AtLnc798	chr2	12324051	12324289	-	class_code=u	ID=20_00019499
AtLnc799	chr2	12330423	12331241	-	class_code=u	ID=20_00019501
AtLnc800	chr2	12349251	12350251	-	class_code=u	ID=20_00019509	ID=ncrna10495	AT2G08295
AtLnc801	chr2	12417763	12418086	-	class_code=x	ID=20_00019527
AtLnc802	chr2	12741291	12741680	-	class_code=x	ID=20_00019600
AtLnc803	chr2	12741291	12741680	-	class_code=x	ID=20_00019601
AtLnc804	chr2	12773741	12773999	-	class_code=u	ID=20_00019609
AtLnc805	chr2	12966928	12968018	-	class_code=u	ID=20_00019652
AtLnc806	chr2	13165805	13166032	-	class_code=i	ID=20_00019705
AtLnc807	chr2	13447160	13447571	-	class_code=i	ID=20_00019770
AtLnc808	chr2	13507104	13507466	-	class_code=u	ID=20_00019786	ID=ncrna10522	AT2G08465
AtLnc809	chr2	13575431	13575664	-	class_code=i	ID=20_00019803
AtLnc810	chr2	13911272	13911658	-	class_code=u	ID=20_00019867	ID=ncrna10535	AT2G08545
AtLnc811	chr2	14200873	14201226	-	class_code=u	ID=20_00019939	ID=ncrna11105
AtLnc812	chr2	14286988	14287393	-	class_code=u	ID=20_00019961	ID=ncrna10544	AT2G08610	CNT2088727
AtLnc813	chr2	14390456	14390692	-	class_code=u	ID=20_00019989
AtLnc814	chr2	14465172	14465596	-	class_code=u	ID=20_00020004
AtLnc815	chr2	14487355	14488061	-	class_code=x	ID=20_00020022	ID=ncrna3045
AtLnc816	chr2	14487355	14488107	-	class_code=x	ID=20_00020023	ID=ncrna3045
AtLnc817	chr2	14507026	14507626	-	class_code=x	ID=20_00020025	ID=ncrna3048
AtLnc818	chr2	14526686	14527070	-	class_code=x	ID=20_00020026
AtLnc819	chr2	14943441	14943657	-	class_code=i	ID=20_00020123
AtLnc820	chr2	15009450	15009824	-	class_code=u	ID=20_00020134
AtLnc821	chr2	15387455	15388349	-	class_code=u	ID=20_00020227	ID=ncrna10569;ID=ncrna11136
AtLnc822	chr2	15440527	15441006	-	class_code=x	ID=20_00020240
AtLnc823	chr2	15552490	15552798	-	class_code=u	ID=20_00020264
AtLnc824	chr2	15625276	15625493	-	class_code=i	ID=20_00020284
AtLnc825	chr2	15791092	15791366	-	class_code=u	ID=20_00020323	ID=ncrna10586
AtLnc826	chr2	15791600	15791926	-	class_code=u	ID=20_00020324
AtLnc827	chr2	15842825	15843041	-	class_code=i	ID=20_00020337
AtLnc828	chr2	15993863	15994145	-	class_code=u	ID=20_00020373
AtLnc829	chr2	16051397	16051787	-	class_code=u	ID=20_00020386	ID=ncrna11159	AT2G08945	CNT2086706
AtLnc830	chr2	16108054	16108318	-	class_code=u	ID=20_00020393
AtLnc831	chr2	16125736	16125978	-	class_code=x	ID=20_00020397
AtLnc832	chr2	16224016	16225897	-	class_code=x	ID=20_00020424			CNT2087011
AtLnc833	chr2	16281288	16281618	-	class_code=u	ID=20_00020439
AtLnc834	chr2	16549107	16549688	-	class_code=u	ID=20_00020512
AtLnc835	chr2	16549107	16549688	-	class_code=u	ID=20_00020513
AtLnc836	chr2	16553332	16553709	-	class_code=u	ID=20_00020514	ID=ncrna11171;ID=ncrna10620	AT2G09070;AT2G09075	CNT2088367
AtLnc837	chr2	16555384	16555759	-	class_code=u	ID=20_00020515
AtLnc838	chr2	16604366	16604948	-	class_code=u	ID=20_00020525
AtLnc839	chr2	16607249	16607489	-	class_code=u	ID=20_00020526
AtLnc840	chr2	16730510	16730711	-	class_code=i	ID=20_00020554
AtLnc841	chr2	16751015	16751417	-	class_code=x	ID=20_00020560
AtLnc842	chr2	16751598	16751818	-	class_code=x	ID=20_00020561
AtLnc843	chr2	16890270	16890600	-	class_code=i	ID=20_00020589
AtLnc844	chr2	16986237	16986541	-	class_code=u	ID=20_00020610
AtLnc845	chr2	17339043	17339888	-	class_code=x	ID=20_00020677
AtLnc846	chr2	17489462	17489705	-	class_code=u	ID=20_00020715
AtLnc847	chr2	17740759	17741157	-	class_code=u	ID=20_00020788
AtLnc848	chr2	17751198	17751737	-	class_code=u	ID=20_00020789	ID=ncrna11218;ID=ncrna10664	AT2G09380
AtLnc849	chr2	17834992	17835763	-	class_code=x	ID=20_00020808
AtLnc850	chr2	17884686	17884908	-	class_code=u	ID=20_00020823	ID=ncrna11223;ID=ncrna10670	AT2G09410	CNT2085813
AtLnc851	chr2	17934516	17934857	-	class_code=i	ID=20_00020831
AtLnc852	chr2	18079365	18079570	-	class_code=i	ID=20_00020881
AtLnc853	chr2	18284508	18284971	-	class_code=x	ID=20_00020943
AtLnc854	chr2	18285081	18285304	-	class_code=x	ID=20_00020944
AtLnc855	chr2	18324675	18325063	-	class_code=x	ID=20_00020958		AT2G44383
AtLnc856	chr2	18327512	18327747	-	class_code=x	ID=20_00020960
AtLnc857	chr2	18368244	18368728	-	class_code=u	ID=20_00020963
AtLnc858	chr2	18478701	18479066	-	class_code=x	ID=20_00020994
AtLnc859	chr2	18496592	18496876	-	class_code=u	ID=20_00020995	ID=ncrna11236	AT2G09550
AtLnc860	chr2	18798308	18799160	-	class_code=u	ID=20_00021063			CNT2086049
AtLnc861	chr2	18832271	18832605	-	class_code=u	ID=20_00021072
AtLnc862	chr2	19095004	19095254	-	class_code=u	ID=20_00021127	ID=ncrna11263	AT2G09725
AtLnc863	chr2	19095781	19096085	-	class_code=u	ID=20_00021128	ID=ncrna11264
AtLnc864	chr2	19162116	19164101	-	class_code=u	ID=20_00021146	ID=ncrna11267	AT2G09745
AtLnc865	chr2	19382756	19383041	-	class_code=u	ID=20_00021202			CNT2084805
AtLnc866	chr2	19682517	19683046	-	class_code=u	ID=20_00021253	ID=ncrna3282
AtLnc867	chr2	13668054	13668317	.	class_code=i	ID=20_00021264
AtLnc868	chr3	206714	206959	+	class_code=u	ID=20_00021319
AtLnc869	chr3	344473	344758	+	class_code=u	ID=20_00021362
AtLnc870	chr3	376567	376842	+	class_code=u	ID=20_00021376	ID=ncrna11911	AT3G01075
AtLnc871	chr3	429881	430290	+	class_code=u	ID=20_00021391	ID=ncrna11285	AT3G01115	CNT2087396
AtLnc872	chr3	863506	865027	+	class_code=u	ID=20_00021497	ID=ncrna11922;ID=ncrna11288	AT3G01285;AT3G01275
AtLnc873	chr3	864369	864616	+	class_code=u	ID=20_00021499	ID=ncrna11922;ID=ncrna11288	AT3G01285;AT3G01275
AtLnc874	chr3	872128	873455	+	class_code=u	ID=20_00021501	ID=ncrna11923	AT3G01295	CNT2088404;CNT2088405;CNT2088403
AtLnc875	chr3	1045449	1045903	+	class_code=u	ID=20_00021543	ID=ncrna11292	AT3G01385
AtLnc876	chr3	1046023	1046276	+	class_code=u	ID=20_00021544
AtLnc877	chr3	1046612	1047103	+	class_code=u	ID=20_00021545
AtLnc878	chr3	1568781	1569127	+	class_code=i	ID=20_00021667
AtLnc879	chr3	1759473	1759968	+	class_code=u	ID=20_00021716
AtLnc880	chr3	1892939	1894375	+	class_code=x	ID=20_00021740
AtLnc881	chr3	2334913	2335226	+	class_code=u	ID=20_00021828
AtLnc882	chr3	2385907	2386195	+	class_code=u	ID=20_00021840
AtLnc883	chr3	2579642	2580030	+	class_code=u	ID=20_00021897	ID=ncrna3409
AtLnc884	chr3	2774292	2774598	+	class_code=u	ID=20_00021937
AtLnc885	chr3	2775243	2775586	+	class_code=u	ID=20_00021938
AtLnc886	chr3	2833817	2834182	+	class_code=i	ID=20_00021948
AtLnc887	chr3	3016818	3017119	+	class_code=i	ID=20_00021995
AtLnc888	chr3	3428488	3428780	+	class_code=u	ID=20_00022093
AtLnc889	chr3	3445343	3446057	+	class_code=x	ID=20_00022097
AtLnc890	chr3	3538378	3539072	+	class_code=u	ID=20_00022121
AtLnc891	chr3	4083299	4084147	+	class_code=x	ID=20_00022234
AtLnc892	chr3	4282551	4288219	+	class_code=x	ID=20_00022280
AtLnc893	chr3	4282551	4288219	+	class_code=x	ID=20_00022281
AtLnc894	chr3	4296354	4296747	+	class_code=x	ID=20_00022286
AtLnc895	chr3	4372570	4373166	+	class_code=u	ID=20_00022307	ID=ncrna11991	AT3G02705	CNT2087756
AtLnc896	chr3	4617211	4617662	+	class_code=u	ID=20_00022370	ID=ncrna11360	AT3G02815
AtLnc897	chr3	4635122	4635392	+	class_code=u	ID=20_00022371
AtLnc898	chr3	4724655	4725510	+	class_code=u	ID=20_00022388	ID=ncrna11365	AT3G02895
AtLnc899	chr3	4887997	4888310	+	class_code=u	ID=20_00022417
AtLnc900	chr3	5120021	5120274	+	class_code=u	ID=20_00022497	ID=ncrna12012;ID=ncrna11374
AtLnc901	chr3	5552550	5553070	+	class_code=u	ID=20_00022615	ID=ncrna11391	AT3G03285	CNT2089007
AtLnc902	chr3	5570625	5571457	+	class_code=u	ID=20_00022622
AtLnc903	chr3	5834945	5835337	+	class_code=u	ID=20_00022685
AtLnc904	chr3	5835528	5835795	+	class_code=u	ID=20_00022686
AtLnc905	chr3	5836947	5837148	+	class_code=u	ID=20_00022687
AtLnc906	chr3	6066610	6067130	+	class_code=u	ID=20_00022750
AtLnc907	chr3	6134754	6135081	+	class_code=i	ID=20_00022767
AtLnc908	chr3	6246794	6247088	+	class_code=u	ID=20_00022803
AtLnc909	chr3	6389305	6390675	+	class_code=u	ID=20_00022835
AtLnc910	chr3	7209793	7210294	+	class_code=u	ID=20_00023020
AtLnc911	chr3	7387535	7388433	+	class_code=x	ID=20_00023062
AtLnc912	chr3	7471208	7472413	+	class_code=u	ID=20_00023075	ID=ncrna11440	AT3G04115
AtLnc913	chr3	7844810	7845058	+	class_code=u	ID=20_00023162
AtLnc914	chr3	8007370	8007922	+	class_code=x	ID=20_00023205			CNT2086750
AtLnc915	chr3	8036312	8037002	+	class_code=u	ID=20_00023210
AtLnc916	chr3	8079353	8079713	+	class_code=i	ID=20_00023217
AtLnc917	chr3	8180086	8180302	+	class_code=u	ID=20_00023240
AtLnc918	chr3	8233187	8233734	+	class_code=u	ID=20_00023249	ID=ncrna11470;ID=ncrna12099	AT3G04395;AT3G04385
AtLnc919	chr3	8368519	8368745	+	class_code=u	ID=20_00023287
AtLnc920	chr3	8404840	8405239	+	class_code=u	ID=20_00023293	ID=ncrna3701
AtLnc921	chr3	8470367	8470574	+	class_code=i	ID=20_00023309
AtLnc922	chr3	8498098	8498535	+	class_code=u	ID=20_00023319
AtLnc923	chr3	8547400	8547891	+	class_code=u	ID=20_00023331
AtLnc924	chr3	8595310	8595558	+	class_code=u	ID=20_00023339
AtLnc925	chr3	8600243	8600730	+	class_code=u	ID=20_00023340
AtLnc926	chr3	8601397	8601687	+	class_code=u	ID=20_00023341
AtLnc927	chr3	8668246	8668669	+	class_code=u	ID=20_00023358
AtLnc928	chr3	8950960	8951273	+	class_code=u	ID=20_00023391
AtLnc929	chr3	8972948	8973320	+	class_code=x	ID=20_00023402
AtLnc930	chr3	9041299	9041528	+	class_code=i	ID=20_00023420
AtLnc931	chr3	9101744	9102338	+	class_code=x	ID=20_00023432	ID=ncrna12132	AT3G04845
AtLnc932	chr3	9164545	9165100	+	class_code=u	ID=20_00023448
AtLnc933	chr3	9378851	9379109	+	class_code=u	ID=20_00023497	ID=ncrna12136;ID=ncrna11515	AT3G04935;AT3G04955	CNT2086226
AtLnc934	chr3	9635929	9636382	+	class_code=u	ID=20_00023555			CNT2089164
AtLnc935	chr3	9720178	9720455	+	class_code=u	ID=20_00023571	ID=ncrna11525	AT3G05055	CNT2086085
AtLnc936	chr3	9721805	9722379	+	class_code=u	ID=20_00023573
AtLnc937	chr3	9807371	9807604	+	class_code=u	ID=20_00023591
AtLnc938	chr3	9835475	9837323	+	class_code=u	ID=20_00023600
AtLnc939	chr3	9838038	9838520	+	class_code=u	ID=20_00023602
AtLnc940	chr3	9838803	9839078	+	class_code=u	ID=20_00023603
AtLnc941	chr3	9898552	9899047	+	class_code=x	ID=20_00023616
AtLnc942	chr3	9899293	9899628	+	class_code=x	ID=20_00023617
AtLnc943	chr3	9899825	9900039	+	class_code=u	ID=20_00023618
AtLnc944	chr3	10049916	10051072	+	class_code=u	ID=20_00023632
AtLnc945	chr3	10145526	10145906	+	class_code=x	ID=20_00023663	ID=ncrna3776
AtLnc946	chr3	10172223	10172607	+	class_code=u	ID=20_00023674	ID=ncrna12151;ID=ncrna11537	AT3G05245	CNT2084873
AtLnc947	chr3	10453911	10454154	+	class_code=i	ID=20_00023726			CNT2087026
AtLnc948	chr3	10459052	10459348	+	class_code=i	ID=20_00023728
AtLnc949	chr3	10459872	10460110	+	class_code=i	ID=20_00023729
AtLnc950	chr3	10564930	10565308	+	class_code=u	ID=20_00023756
AtLnc951	chr3	10588444	10588757	+	class_code=u	ID=20_00023760
AtLnc952	chr3	10737904	10738581	+	class_code=u	ID=20_00023784
AtLnc953	chr3	10742172	10742396	+	class_code=u	ID=20_00023785
AtLnc954	chr3	10906451	10907209	+	class_code=u	ID=20_00023810	ID=ncrna11555	AT3G05585
AtLnc955	chr3	10906451	10907550	+	class_code=u	ID=20_00023811	ID=ncrna11555	AT3G05585
AtLnc956	chr3	10952410	10952662	+	class_code=u	ID=20_00023816	ID=ncrna12170
AtLnc957	chr3	10952951	10953618	+	class_code=u	ID=20_00023817
AtLnc958	chr3	11008375	11009085	+	class_code=x	ID=20_00023828
AtLnc959	chr3	11138024	11139329	+	class_code=u	ID=20_00023844
AtLnc960	chr3	11243285	11243497	+	class_code=u	ID=20_00023860
AtLnc961	chr3	11244776	11245014	+	class_code=u	ID=20_00023861
AtLnc962	chr3	11245492	11245747	+	class_code=u	ID=20_00023862
AtLnc963	chr3	11248932	11249227	+	class_code=x	ID=20_00023864
AtLnc964	chr3	11452553	11453530	+	class_code=x	ID=20_00023889	ID=ncrna3804
AtLnc965	chr3	11482015	11482672	+	class_code=u	ID=20_00023892
AtLnc966	chr3	11534926	11535155	+	class_code=u	ID=20_00023904
AtLnc967	chr3	11602378	11602717	+	class_code=x	ID=20_00023913		AT3G29788
AtLnc968	chr3	11645558	11646284	+	class_code=u	ID=20_00023920
AtLnc969	chr3	11646954	11648155	+	class_code=u	ID=20_00023922	ID=ncrna11589
AtLnc970	chr3	11757286	11757788	+	class_code=u	ID=20_00023946	ID=ncrna11592	AT3G05995	CNT2085591
AtLnc971	chr3	11924756	11925976	+	class_code=u	ID=20_00023965	ID=ncrna12201	AT3G06045
AtLnc972	chr3	11924790	11925572	+	class_code=u	ID=20_00023966	ID=ncrna12201	AT3G06045
AtLnc973	chr3	11924790	11925976	+	class_code=u	ID=20_00023967	ID=ncrna12201	AT3G06045
AtLnc974	chr3	11925125	11925572	+	class_code=u	ID=20_00023968	ID=ncrna12201	AT3G06045
AtLnc975	chr3	11926442	11926724	+	class_code=u	ID=20_00023969
AtLnc976	chr3	12360774	12361933	+	class_code=x	ID=20_00024037	ID=ncrna3809		CNT2087688;CNT2088923;CNT2088925;CNT2088927;CNT2088921;CNT2087698;CNT2087118;CNT2088926
AtLnc977	chr3	12366769	12367551	+	class_code=u	ID=20_00024039			CNT2087688;CNT2088921;CNT2088923
AtLnc978	chr3	12458764	12459281	+	class_code=x	ID=20_00024060	ID=ncrna12217;ID=ncrna3813	AT3G06095	CNT2085803
AtLnc979	chr3	13065063	13065919	+	class_code=u	ID=20_00024133			CNT2085192
AtLnc980	chr3	13065115	13065919	+	class_code=u	ID=20_00024135			CNT2085192
AtLnc981	chr3	14273599	14274045	+	class_code=u	ID=20_00024274
AtLnc982	chr3	14280675	14285206	+	class_code=x	ID=20_00024277
AtLnc983	chr3	14281061	14285206	+	class_code=x	ID=20_00024278
AtLnc984	chr3	14281915	14285206	+	class_code=x	ID=20_00024279
AtLnc985	chr3	14307824	14308048	+	class_code=u	ID=20_00024281	ID=ncrna3833
AtLnc986	chr3	14308567	14309073	+	class_code=u	ID=20_00024282	ID=ncrna3833
AtLnc987	chr3	14325386	14326467	+	class_code=x	ID=20_00024290
AtLnc988	chr3	14329013	14329419	+	class_code=u	ID=20_00024291
AtLnc989	chr3	14360146	14360492	+	class_code=u	ID=20_00024297
AtLnc990	chr3	14360544	14361200	+	class_code=u	ID=20_00024298	ID=ncrna11654
AtLnc991	chr3	14361281	14361560	+	class_code=u	ID=20_00024299
AtLnc992	chr3	15604581	15605433	+	class_code=u	ID=20_00024523			CNT2086983
AtLnc993	chr3	15971598	15972670	+	class_code=u	ID=20_00024578	ID=ncrna12278	AT3G06755
AtLnc994	chr3	16049946	16051622	+	class_code=u	ID=20_00024588	ID=ncrna12283	AT3G06805
AtLnc995	chr3	16049946	16051622	+	class_code=u	ID=20_00024589	ID=ncrna12283	AT3G06805
AtLnc996	chr3	16076451	16076917	+	class_code=u	ID=20_00024597
AtLnc997	chr3	16079436	16079830	+	class_code=u	ID=20_00024598
AtLnc998	chr3	16162064	16162379	+	class_code=u	ID=20_00024618
AtLnc999	chr3	16162447	16162727	+	class_code=u	ID=20_00024619
AtLnc1000	chr3	16162780	16163274	+	class_code=u	ID=20_00024620
AtLnc1001	chr3	16163391	16163595	+	class_code=u	ID=20_00024621
AtLnc1002	chr3	16277510	16279024	+	class_code=u	ID=20_00024638
AtLnc1003	chr3	16277510	16279024	+	class_code=u	ID=20_00024639
AtLnc1004	chr3	16277510	16279024	+	class_code=u	ID=20_00024640
AtLnc1005	chr3	16309498	16309804	+	class_code=u	ID=20_00024649	ID=ncrna12294	AT3G06925	CNT2087096
AtLnc1006	chr3	16311231	16311803	+	class_code=u	ID=20_00024652
AtLnc1007	chr3	16311595	16311803	+	class_code=u	ID=20_00024653
AtLnc1008	chr3	16404572	16406404	+	class_code=x	ID=20_00024674
AtLnc1009	chr3	16405435	16405820	+	class_code=u	ID=20_00024675
AtLnc1010	chr3	16406549	16407093	+	class_code=u	ID=20_00024676
AtLnc1011	chr3	16423561	16423761	+	class_code=u	ID=20_00024684
AtLnc1012	chr3	16423814	16424101	+	class_code=u	ID=20_00024685
AtLnc1013	chr3	16425105	16425608	+	class_code=u	ID=20_00024687
AtLnc1014	chr3	16425676	16425957	+	class_code=u	ID=20_00024688
AtLnc1015	chr3	16426098	16426631	+	class_code=u	ID=20_00024689
AtLnc1016	chr3	16439140	16439628	+	class_code=u	ID=20_00024694
AtLnc1017	chr3	16488588	16488822	+	class_code=x	ID=20_00024705
AtLnc1018	chr3	16675495	16676772	+	class_code=u	ID=20_00024734			CNT2086535
AtLnc1019	chr3	16675569	16676772	+	class_code=u	ID=20_00024735			CNT2086535
AtLnc1020	chr3	16704547	16704927	+	class_code=u	ID=20_00024736			CNT2085416
AtLnc1021	chr3	16707631	16708053	+	class_code=x	ID=20_00024737
AtLnc1022	chr3	16744694	16745194	+	class_code=u	ID=20_00024741
AtLnc1023	chr3	16828625	16829085	+	class_code=u	ID=20_00024763	ID=ncrna12311	AT3G07275	CNT2087686;CNT2084908
AtLnc1024	chr3	16890447	16891230	+	class_code=x	ID=20_00024772
AtLnc1025	chr3	16890495	16891230	+	class_code=x	ID=20_00024773
AtLnc1026	chr3	16972344	16972744	+	class_code=u	ID=20_00024801	ID=ncrna12318	AT3G07345
AtLnc1027	chr3	16976261	16976564	+	class_code=u	ID=20_00024802
AtLnc1028	chr3	17228020	17228235	+	class_code=u	ID=20_00024857			CNT2085203
AtLnc1029	chr3	17373835	17374300	+	class_code=u	ID=20_00024884
AtLnc1030	chr3	17373890	17374200	+	class_code=u	ID=20_00024885
AtLnc1031	chr3	17640420	17640630	+	class_code=u	ID=20_00024951
AtLnc1032	chr3	17710950	17711244	+	class_code=i	ID=20_00024961
AtLnc1033	chr3	17899843	17900383	+	class_code=u	ID=20_00024997	ID=ncrna11749
AtLnc1034	chr3	17900509	17901294	+	class_code=u	ID=20_00024998	ID=ncrna11749
AtLnc1035	chr3	17903691	17904701	+	class_code=u	ID=20_00025002	ID=ncrna11750	AT3G07935
AtLnc1036	chr3	18107086	18107308	+	class_code=i	ID=20_00025050
AtLnc1037	chr3	18184219	18184728	+	class_code=x	ID=20_00025070
AtLnc1038	chr3	18241722	18244348	+	class_code=u	ID=20_00025078
AtLnc1039	chr3	18244708	18244968	+	class_code=u	ID=20_00025079
AtLnc1040	chr3	18790476	18791161	+	class_code=u	ID=20_00025177	ID=ncrna11779;ID=ncrna12368	AT3G08130;AT3G08125
AtLnc1041	chr3	18892843	18893201	+	class_code=u	ID=20_00025188	ID=ncrna3945
AtLnc1042	chr3	18933835	18934048	+	class_code=i	ID=20_00025199
AtLnc1043	chr3	19157627	19157903	+	class_code=x	ID=20_00025270
AtLnc1044	chr3	19276599	19276799	+	class_code=u	ID=20_00025287
AtLnc1045	chr3	19277077	19277309	+	class_code=u	ID=20_00025288
AtLnc1046	chr3	19559533	19559928	+	class_code=u	ID=20_00025371
AtLnc1047	chr3	19802494	19802816	+	class_code=u	ID=20_00025419
AtLnc1048	chr3	20033779	20034065	+	class_code=u	ID=20_00025479
AtLnc1049	chr3	20476713	20477125	+	class_code=u	ID=20_00025558	ID=ncrna11828	AT3G08455	CNT2085831
AtLnc1050	chr3	20477528	20477815	+	class_code=u	ID=20_00025559	ID=ncrna12415;ID=ncrna11829	AT3G08460;AT3G08465	CNT2088653
AtLnc1051	chr3	20685883	20686290	+	class_code=u	ID=20_00025614	ID=ncrna11833	AT3G08585	CNT2086281
AtLnc1052	chr3	20752856	20753104	+	class_code=u	ID=20_00025646
AtLnc1053	chr3	21108018	21108390	+	class_code=u	ID=20_00025719	ID=ncrna11847;ID=ncrna12429	AT3G08815
AtLnc1054	chr3	21148744	21149074	+	class_code=i	ID=20_00025730
AtLnc1055	chr3	21472879	21473316	+	class_code=u	ID=20_00025796	ID=ncrna11854	AT3G09025	CNT2088542
AtLnc1056	chr3	21503500	21503779	+	class_code=u	ID=20_00025807	ID=ncrna12443	AT3G09045	CNT2085528
AtLnc1057	chr3	21611834	21612872	+	class_code=x	ID=20_00025819
AtLnc1058	chr3	21761352	21761649	+	class_code=u	ID=20_00025853	ID=ncrna4127
AtLnc1059	chr3	21831458	21831882	+	class_code=u	ID=20_00025865	ID=ncrna11864	AT3G09185
AtLnc1060	chr3	21883737	21884223	+	class_code=u	ID=20_00025879	ID=ncrna11865	AT3G09195
AtLnc1061	chr3	22231977	22232368	+	class_code=x	ID=20_00025969		AT3G60164
AtLnc1062	chr3	22296122	22296617	+	class_code=u	ID=20_00025986
AtLnc1063	chr3	22370253	22370720	+	class_code=u	ID=20_00026008	ID=ncrna11881	AT3G09445
AtLnc1064	chr3	22371400	22371833	+	class_code=u	ID=20_00026009	ID=ncrna12465
AtLnc1065	chr3	22377291	22378310	+	class_code=u	ID=20_00026011	ID=ncrna11882	AT3G09465
AtLnc1066	chr3	22556340	22557026	+	class_code=u	ID=20_00026067	ID=ncrna11887;ID=ncrna12470	AT3G09525;AT3G09545
AtLnc1067	chr3	22563967	22564379	+	class_code=u	ID=20_00026070	ID=ncrna4167
AtLnc1068	chr3	22581871	22582220	+	class_code=i	ID=20_00026072
AtLnc1069	chr3	22702815	22703148	+	class_code=i	ID=20_00026107	ID=ncrna4177	AT3G09625
AtLnc1070	chr3	23116257	23117153	+	class_code=u	ID=20_00026205	ID=ncrna11901	AT3G09775
AtLnc1071	chr3	23129537	23130167	+	class_code=u	ID=20_00026214
AtLnc1072	chr3	23257059	23257419	+	class_code=u	ID=20_00026240
AtLnc1073	chr3	23426957	23428609	+	class_code=x	ID=20_00026283	ID=ncrna4226
AtLnc1074	chr3	48673	49004	-	class_code=u	ID=20_00026303
AtLnc1075	chr3	376439	376847	-	class_code=u	ID=20_00026395	ID=ncrna11911	AT3G01075
AtLnc1076	chr3	575341	575971	-	class_code=u	ID=20_00026431	ID=ncrna11916
AtLnc1077	chr3	575341	575971	-	class_code=u	ID=20_00026432	ID=ncrna11916
AtLnc1078	chr3	575341	576044	-	class_code=u	ID=20_00026433	ID=ncrna11916
AtLnc1079	chr3	575341	576044	-	class_code=u	ID=20_00026434	ID=ncrna11916
AtLnc1080	chr3	834628	834839	-	class_code=u	ID=20_00026508
AtLnc1081	chr3	1178536	1180085	-	class_code=x	ID=20_00026602
AtLnc1082	chr3	1315348	1315707	-	class_code=u	ID=20_00026644
AtLnc1083	chr3	1398546	1401072	-	class_code=u	ID=20_00026663	ID=ncrna11938;ID=ncrna11299;ID=ncrna11298;ID=ncrna11937	AT3G01575;AT3G01565;AT3G01585
AtLnc1084	chr3	1398546	1401072	-	class_code=u	ID=20_00026664	ID=ncrna11938;ID=ncrna11299;ID=ncrna11298;ID=ncrna11937	AT3G01575;AT3G01565;AT3G01585
AtLnc1085	chr3	1447690	1448256	-	class_code=u	ID=20_00026676
AtLnc1086	chr3	1483043	1483834	-	class_code=u	ID=20_00026687			CNT2086395
AtLnc1087	chr3	1747149	1747412	-	class_code=u	ID=20_00026752
AtLnc1088	chr3	1814961	1815350	-	class_code=u	ID=20_00026776	ID=ncrna11945
AtLnc1089	chr3	1815477	1815795	-	class_code=u	ID=20_00026777
AtLnc1090	chr3	1816024	1816266	-	class_code=u	ID=20_00026778	ID=ncrna11314
AtLnc1091	chr3	1840574	1840870	-	class_code=x	ID=20_00026792
AtLnc1092	chr3	1910204	1910774	-	class_code=u	ID=20_00026811			CNT2088202
AtLnc1093	chr3	2099913	2100302	-	class_code=x	ID=20_00026859
AtLnc1094	chr3	2141701	2141922	-	class_code=u	ID=20_00026876
AtLnc1095	chr3	2414074	2414376	-	class_code=i	ID=20_00026956
AtLnc1096	chr3	2600409	2600743	-	class_code=x	ID=20_00026996
AtLnc1097	chr3	2830062	2830369	-	class_code=i	ID=20_00027059
AtLnc1098	chr3	2945785	2946024	-	class_code=u	ID=20_00027092
AtLnc1099	chr3	3068123	3069030	-	class_code=u	ID=20_00027122
AtLnc1100	chr3	3068123	3069030	-	class_code=u	ID=20_00027123
AtLnc1101	chr3	3134111	3134444	-	class_code=u	ID=20_00027138
AtLnc1102	chr3	3479825	3480098	-	class_code=x	ID=20_00027220	ID=ncrna4405
AtLnc1103	chr3	3745031	3745543	-	class_code=i	ID=20_00027297
AtLnc1104	chr3	4075074	4075445	-	class_code=i	ID=20_00027403
AtLnc1105	chr3	4086494	4087257	-	class_code=u	ID=20_00027407
AtLnc1106	chr3	4136296	4136593	-	class_code=x	ID=20_00027415	ID=ncrna4427
AtLnc1107	chr3	4356790	4357116	-	class_code=x	ID=20_00027473
AtLnc1108	chr3	4357365	4358026	-	class_code=x	ID=20_00027474
AtLnc1109	chr3	4409858	4410793	-	class_code=u	ID=20_00027488
AtLnc1110	chr3	4462131	4462459	-	class_code=u	ID=20_00027504
AtLnc1111	chr3	4616638	4616928	-	class_code=u	ID=20_00027538	ID=ncrna11359;ID=ncrna11999	AT3G02805	CNT2086781
AtLnc1112	chr3	4724891	4725483	-	class_code=u	ID=20_00027569	ID=ncrna11365	AT3G02895
AtLnc1113	chr3	4929247	4929605	-	class_code=u	ID=20_00027610			CNT2086741;CNT2086743
AtLnc1114	chr3	5156246	5156563	-	class_code=u	ID=20_00027652	ID=ncrna12016	AT3G03085	CNT2084921;CNT2084925;CNT2084926
AtLnc1115	chr3	5173388	5173641	-	class_code=x	ID=20_00027657
AtLnc1116	chr3	5258470	5259139	-	class_code=x	ID=20_00027674
AtLnc1117	chr3	5380285	5380815	-	class_code=u	ID=20_00027707	ID=ncrna12020	AT3G03165	CNT2088893
AtLnc1118	chr3	5436293	5436812	-	class_code=u	ID=20_00027723
AtLnc1119	chr3	5496553	5496840	-	class_code=u	ID=20_00027734
AtLnc1120	chr3	5570283	5571069	-	class_code=u	ID=20_00027741
AtLnc1121	chr3	5608978	5609479	-	class_code=u	ID=20_00027746	ID=ncrna11394	AT3G03325	CNT2085457
AtLnc1122	chr3	5645583	5646120	-	class_code=u	ID=20_00027760
AtLnc1123	chr3	5849494	5849768	-	class_code=x	ID=20_00027801
AtLnc1124	chr3	6010933	6011979	-	class_code=u	ID=20_00027843	ID=ncrna12036;ID=ncrna11402	AT3G03505;AT3G03495
AtLnc1125	chr3	6053314	6054255	-	class_code=u	ID=20_00027852
AtLnc1126	chr3	6054386	6054656	-	class_code=u	ID=20_00027853
AtLnc1127	chr3	6126344	6127065	-	class_code=x	ID=20_00027863
AtLnc1128	chr3	6178667	6179201	-	class_code=u	ID=20_00027871	ID=ncrna12042	AT3G03605
AtLnc1129	chr3	6378726	6379058	-	class_code=u	ID=20_00027912
AtLnc1130	chr3	6387146	6387759	-	class_code=u	ID=20_00027913
AtLnc1131	chr3	6387833	6388344	-	class_code=u	ID=20_00027914
AtLnc1132	chr3	6463790	6464053	-	class_code=u	ID=20_00027940
AtLnc1133	chr3	6464456	6464699	-	class_code=u	ID=20_00027941
AtLnc1134	chr3	6684761	6685293	-	class_code=u	ID=20_00027986	ID=ncrna12059	AT3G03805	CNT2088739
AtLnc1135	chr3	6956993	6957490	-	class_code=u	ID=20_00028035
AtLnc1136	chr3	7041041	7041364	-	class_code=u	ID=20_00028046
AtLnc1137	chr3	7282470	7282704	-	class_code=u	ID=20_00028096
AtLnc1138	chr3	7347575	7347794	-	class_code=x	ID=20_00028105
AtLnc1139	chr3	7625303	7625514	-	class_code=i	ID=20_00028168
AtLnc1140	chr3	8319284	8319999	-	class_code=x	ID=20_00028288
AtLnc1141	chr3	8517940	8518187	-	class_code=u	ID=20_00028308
AtLnc1142	chr3	8983867	8984116	-	class_code=u	ID=20_00028406
AtLnc1143	chr3	8984313	8984634	-	class_code=u	ID=20_00028407
AtLnc1144	chr3	8992821	8993385	-	class_code=x	ID=20_00028408
AtLnc1145	chr3	9151496	9151738	-	class_code=u	ID=20_00028431
AtLnc1146	chr3	9601396	9601854	-	class_code=u	ID=20_00028525
AtLnc1147	chr3	9829366	9829798	-	class_code=u	ID=20_00028578
AtLnc1148	chr3	9856769	9858123	-	class_code=u	ID=20_00028589
AtLnc1149	chr3	9858215	9858585	-	class_code=u	ID=20_00028590
AtLnc1150	chr3	9884577	9885132	-	class_code=x	ID=20_00028601
AtLnc1151	chr3	9910945	9911251	-	class_code=i	ID=20_00028616
AtLnc1152	chr3	10030603	10035823	-	class_code=u	ID=20_00028656	ID=ncrna11533	AT3G05175
AtLnc1153	chr3	10030603	10035943	-	class_code=u	ID=20_00028657	ID=ncrna11533;ID=ncrna11534	AT3G05185;AT3G05175
AtLnc1154	chr3	10031560	10031885	-	class_code=u	ID=20_00028658
AtLnc1155	chr3	10032841	10033571	-	class_code=u	ID=20_00028660
AtLnc1156	chr3	10033625	10035943	-	class_code=u	ID=20_00028661	ID=ncrna11533;ID=ncrna11534	AT3G05185;AT3G05175
AtLnc1157	chr3	10034846	10035943	-	class_code=u	ID=20_00028662	ID=ncrna11534	AT3G05185
AtLnc1158	chr3	10036410	10038153	-	class_code=u	ID=20_00028663	ID=ncrna12146;ID=ncrna12147	AT3G05195;AT3G05205
AtLnc1159	chr3	10136190	10136393	-	class_code=i	ID=20_00028687
AtLnc1160	chr3	10180598	10182100	-	class_code=u	ID=20_00028698			CNT2084886
AtLnc1161	chr3	10180598	10182100	-	class_code=u	ID=20_00028699			CNT2084886
AtLnc1162	chr3	10180598	10182100	-	class_code=u	ID=20_00028700			CNT2084886
AtLnc1163	chr3	10262192	10262729	-	class_code=u	ID=20_00028723
AtLnc1164	chr3	10264162	10264412	-	class_code=u	ID=20_00028724
AtLnc1165	chr3	10266249	10266504	-	class_code=u	ID=20_00028725
AtLnc1166	chr3	10266653	10267017	-	class_code=u	ID=20_00028726
AtLnc1167	chr3	10267485	10267771	-	class_code=u	ID=20_00028728
AtLnc1168	chr3	10553856	10554279	-	class_code=u	ID=20_00028777
AtLnc1169	chr3	10663327	10663704	-	class_code=u	ID=20_00028795
AtLnc1170	chr3	10718294	10718892	-	class_code=x	ID=20_00028805
AtLnc1171	chr3	10734925	10735251	-	class_code=u	ID=20_00028812
AtLnc1172	chr3	10848281	10848559	-	class_code=u	ID=20_00028828
AtLnc1173	chr3	10934458	10934854	-	class_code=u	ID=20_00028841	ID=ncrna11558
AtLnc1174	chr3	10935053	10935582	-	class_code=u	ID=20_00028842
AtLnc1175	chr3	10951012	10951795	-	class_code=u	ID=20_00028844	ID=ncrna12169	AT3G05605
AtLnc1176	chr3	10965378	10967527	-	class_code=u	ID=20_00028848
AtLnc1177	chr3	11035319	11035737	-	class_code=u	ID=20_00028868	ID=ncrna12175	AT3G05655	CNT2089061
AtLnc1178	chr3	11062265	11062472	-	class_code=u	ID=20_00028873
AtLnc1179	chr3	11073407	11073676	-	class_code=u	ID=20_00028875
AtLnc1180	chr3	11110089	11110696	-	class_code=u	ID=20_00028885			CNT2086915
AtLnc1181	chr3	11470450	11470906	-	class_code=u	ID=20_00028952	ID=ncrna12189;ID=ncrna11581	AT3G05845	CNT2087430
AtLnc1182	chr3	11471357	11471740	-	class_code=u	ID=20_00028953	ID=ncrna11582	AT3G05855
AtLnc1183	chr3	11471357	11472311	-	class_code=u	ID=20_00028954	ID=ncrna11582	AT3G05855
AtLnc1184	chr3	11472689	11472927	-	class_code=u	ID=20_00028955
AtLnc1185	chr3	11473027	11473809	-	class_code=x	ID=20_00028956
AtLnc1186	chr3	11480315	11480786	-	class_code=u	ID=20_00028960	ID=ncrna11584;ID=ncrna12190	AT3G05885	CNT2089165
AtLnc1187	chr3	11480859	11481427	-	class_code=u	ID=20_00028961	ID=ncrna11584	AT3G05885
AtLnc1188	chr3	11585652	11586345	-	class_code=u	ID=20_00028977	ID=ncrna12195	AT3G05955
AtLnc1189	chr3	11696333	11696605	-	class_code=x	ID=20_00028994
AtLnc1190	chr3	11850120	11850772	-	class_code=u	ID=20_00029011
AtLnc1191	chr3	11851261	11853426	-	class_code=u	ID=20_00029012
AtLnc1192	chr3	11853550	11854557	-	class_code=x	ID=20_00029013
AtLnc1193	chr3	11857197	11857810	-	class_code=x	ID=20_00029014			CNT2086187;CNT2086190
AtLnc1194	chr3	11983752	11984005	-	class_code=u	ID=20_00029039
AtLnc1195	chr3	12012259	12012567	-	class_code=u	ID=20_00029042
AtLnc1196	chr3	12559505	12560071	-	class_code=u	ID=20_00029120			CNT2084943
AtLnc1197	chr3	12559505	12560071	-	class_code=u	ID=20_00029121			CNT2084943
AtLnc1198	chr3	12655011	12655840	-	class_code=u	ID=20_00029140		AT3G30875
AtLnc1199	chr3	12658953	12659435	-	class_code=u	ID=20_00029141
AtLnc1200	chr3	12666576	12667250	-	class_code=x	ID=20_00029145	ID=ncrna3814	AT3G31005
AtLnc1201	chr3	12667046	12667561	-	class_code=x	ID=20_00029146	ID=ncrna3814	AT3G31005
AtLnc1202	chr3	12668049	12668356	-	class_code=i	ID=20_00029148		AT3G31005
AtLnc1203	chr3	12668544	12668761	-	class_code=i	ID=20_00029149		AT3G31005
AtLnc1204	chr3	12903976	12904426	-	class_code=u	ID=20_00029183	ID=ncrna12225	AT3G31908;AT3G06215
AtLnc1205	chr3	12911335	12911941	-	class_code=x	ID=20_00029185
AtLnc1206	chr3	12913091	12913550	-	class_code=u	ID=20_00029186
AtLnc1207	chr3	12914059	12914468	-	class_code=u	ID=20_00029187
AtLnc1208	chr3	12914533	12915035	-	class_code=u	ID=20_00029188
AtLnc1209	chr3	14308362	14309102	-	class_code=u	ID=20_00029350	ID=ncrna3833
AtLnc1210	chr3	14317990	14318198	-	class_code=u	ID=20_00029352
AtLnc1211	chr3	14669878	14670768	-	class_code=u	ID=20_00029396	ID=ncrna11660;ID=ncrna12239	AT3G06415;AT3G06405
AtLnc1212	chr3	14688468	14689245	-	class_code=x	ID=20_00029398
AtLnc1213	chr3	14688697	14689245	-	class_code=x	ID=20_00029399
AtLnc1214	chr3	14689836	14690105	-	class_code=x	ID=20_00029400
AtLnc1215	chr3	14788049	14788318	-	class_code=u	ID=20_00029420
AtLnc1216	chr3	14789151	14789549	-	class_code=u	ID=20_00029421
AtLnc1217	chr3	14789648	14791640	-	class_code=u	ID=20_00029422	ID=ncrna11664	AT3G06465
AtLnc1218	chr3	14790774	14791014	-	class_code=u	ID=20_00029423
AtLnc1219	chr3	14791132	14791640	-	class_code=u	ID=20_00029424	ID=ncrna11664	AT3G06465
AtLnc1220	chr3	14793337	14793551	-	class_code=u	ID=20_00029425
AtLnc1221	chr3	14793620	14794629	-	class_code=u	ID=20_00029426
AtLnc1222	chr3	14795072	14795756	-	class_code=u	ID=20_00029427
AtLnc1223	chr3	14808753	14809110	-	class_code=u	ID=20_00029430
AtLnc1224	chr3	14809303	14809540	-	class_code=u	ID=20_00029431
AtLnc1225	chr3	14811060	14811601	-	class_code=u	ID=20_00029432
AtLnc1226	chr3	15079252	15080692	-	class_code=u	ID=20_00029463	ID=ncrna11669;ID=ncrna11668;ID=ncrna12248	AT3G06525;AT3G06495;AT3G06515
AtLnc1227	chr3	15079252	15080692	-	class_code=u	ID=20_00029464	ID=ncrna11669;ID=ncrna11668;ID=ncrna12248	AT3G06525;AT3G06495;AT3G06515
AtLnc1228	chr3	15079539	15080692	-	class_code=u	ID=20_00029465	ID=ncrna11669;ID=ncrna11668;ID=ncrna12248	AT3G06525;AT3G06495;AT3G06515
AtLnc1229	chr3	15082121	15082359	-	class_code=u	ID=20_00029466
AtLnc1230	chr3	15182610	15182859	-	class_code=i	ID=20_00029480
AtLnc1231	chr3	15205662	15207010	-	class_code=u	ID=20_00029486
AtLnc1232	chr3	15292535	15293115	-	class_code=u	ID=20_00029502	ID=ncrna12254		CNT2086882
AtLnc1233	chr3	15333476	15333820	-	class_code=x	ID=20_00029510
AtLnc1234	chr3	15336798	15337107	-	class_code=u	ID=20_00029513
AtLnc1235	chr3	15337440	15338639	-	class_code=u	ID=20_00029514	ID=ncrna12257	AT3G06605
AtLnc1236	chr3	15338160	15338371	-	class_code=u	ID=20_00029515	ID=ncrna12257	AT3G06605	CNT2084994
AtLnc1237	chr3	15607887	15608267	-	class_code=u	ID=20_00029552			CNT2086828
AtLnc1238	chr3	15610592	15614832	-	class_code=u	ID=20_00029553	ID=ncrna12267	AT3G06655	CNT2086828
AtLnc1239	chr3	15610592	15614832	-	class_code=u	ID=20_00029554	ID=ncrna12267	AT3G06655	CNT2086828
AtLnc1240	chr3	15796214	15796524	-	class_code=x	ID=20_00029596	ID=ncrna4771
AtLnc1241	chr3	15808366	15808892	-	class_code=x	ID=20_00029599			CNT2088334;CNT2087496;CNT2088817
AtLnc1242	chr3	15856251	15856665	-	class_code=u	ID=20_00029605			CNT2085687
AtLnc1243	chr3	15873246	15873659	-	class_code=u	ID=20_00029611
AtLnc1244	chr3	15923941	15924312	-	class_code=u	ID=20_00029623
AtLnc1245	chr3	15934284	15934566	-	class_code=u	ID=20_00029624
AtLnc1246	chr3	16069914	16071215	-	class_code=x	ID=20_00029650
AtLnc1247	chr3	16301263	16301525	-	class_code=u	ID=20_00029683	ID=ncrna4779
AtLnc1248	chr3	16342182	16342415	-	class_code=x	ID=20_00029687	ID=ncrna4781	AT3G44798	CNT2087084
AtLnc1249	chr3	16420900	16421298	-	class_code=x	ID=20_00029699
AtLnc1250	chr3	16437529	16438005	-	class_code=u	ID=20_00029701
AtLnc1251	chr3	16438299	16438520	-	class_code=u	ID=20_00029702
AtLnc1252	chr3	16438966	16439241	-	class_code=u	ID=20_00029703
AtLnc1253	chr3	16523669	16524186	-	class_code=u	ID=20_00029718	ID=ncrna12301	AT3G07045	CNT2085844
AtLnc1254	chr3	16608034	16608530	-	class_code=u	ID=20_00029739
AtLnc1255	chr3	16766625	16767326	-	class_code=u	ID=20_00029784	ID=ncrna12308;ID=ncrna11717	AT3G07235;AT3G07225	CNT2086009
AtLnc1256	chr3	16944238	16944631	-	class_code=u	ID=20_00029824
AtLnc1257	chr3	16973146	16973817	-	class_code=u	ID=20_00029830
AtLnc1258	chr3	17182661	17182930	-	class_code=u	ID=20_00029876	ID=ncrna3864
AtLnc1259	chr3	17186333	17186583	-	class_code=i	ID=20_00029878
AtLnc1260	chr3	17227938	17228465	-	class_code=u	ID=20_00029890			CNT2085203
AtLnc1261	chr3	17254427	17255323	-	class_code=u	ID=20_00029896	ID=ncrna11731	AT3G07555	CNT2085188
AtLnc1262	chr3	17275064	17275306	-	class_code=u	ID=20_00029899
AtLnc1263	chr3	17353611	17354030	-	class_code=x	ID=20_00029925
AtLnc1264	chr3	17659328	17659594	-	class_code=u	ID=20_00029985
AtLnc1265	chr3	18010332	18010663	-	class_code=i	ID=20_00030060
AtLnc1266	chr3	18045689	18045959	-	class_code=u	ID=20_00030069
AtLnc1267	chr3	18243394	18244296	-	class_code=u	ID=20_00030106
AtLnc1268	chr3	18244566	18244968	-	class_code=u	ID=20_00030107
AtLnc1269	chr3	18245174	18245473	-	class_code=u	ID=20_00030108	ID=ncrna12346
AtLnc1270	chr3	18269582	18270912	-	class_code=x	ID=20_00030113	ID=ncrna11762
AtLnc1271	chr3	18515530	18516131	-	class_code=u	ID=20_00030178
AtLnc1272	chr3	18516193	18516412	-	class_code=u	ID=20_00030179
AtLnc1273	chr3	18585674	18585915	-	class_code=i	ID=20_00030199
AtLnc1274	chr3	18706750	18707442	-	class_code=u	ID=20_00030231	ID=ncrna4864;ID=ncrna12364	AT3G08115	CNT2088435
AtLnc1275	chr3	19435071	19435501	-	class_code=x	ID=20_00030401
AtLnc1276	chr3	19460119	19460414	-	class_code=u	ID=20_00030406	ID=ncrna12386	AT3G08255	CNT2088481
AtLnc1277	chr3	19478743	19479195	-	class_code=u	ID=20_00030411	ID=ncrna11798;ID=ncrna12387	AT3G08270;AT3G08265	CNT2085467
AtLnc1278	chr3	19482366	19482653	-	class_code=u	ID=20_00030412
AtLnc1279	chr3	19538019	19538318	-	class_code=i	ID=20_00030432
AtLnc1280	chr3	19577553	19578116	-	class_code=x	ID=20_00030448
AtLnc1281	chr3	19586317	19586979	-	class_code=u	ID=20_00030449	ID=ncrna4893
AtLnc1282	chr3	19586317	19586979	-	class_code=u	ID=20_00030450	ID=ncrna4893
AtLnc1283	chr3	19712588	19712992	-	class_code=u	ID=20_00030475
AtLnc1284	chr3	19739277	19739769	-	class_code=u	ID=20_00030479
AtLnc1285	chr3	19813594	19814194	-	class_code=i	ID=20_00030508
AtLnc1286	chr3	19828101	19829851	-	class_code=x	ID=20_00030513
AtLnc1287	chr3	19873942	19874571	-	class_code=u	ID=20_00030528	ID=ncrna12400	AT3G08360	CNT2085973;CNT2085822
AtLnc1288	chr3	19875406	19875641	-	class_code=x	ID=20_00030529
AtLnc1289	chr3	20030887	20031242	-	class_code=u	ID=20_00030571	ID=ncrna12406	AT3G08370	CNT2088148
AtLnc1290	chr3	20209315	20209543	-	class_code=u	ID=20_00030619
AtLnc1291	chr3	20582859	20583320	-	class_code=u	ID=20_00030695
AtLnc1292	chr3	20619372	20620263	-	class_code=u	ID=20_00030702	ID=ncrna12418	AT3G08545	CNT2086251
AtLnc1293	chr3	20767437	20767655	-	class_code=i	ID=20_00030724
AtLnc1294	chr3	20775950	20776213	-	class_code=u	ID=20_00030725
AtLnc1295	chr3	20951329	20951703	-	class_code=x	ID=20_00030780
AtLnc1296	chr3	20996735	20997015	-	class_code=i	ID=20_00030788
AtLnc1297	chr3	21266522	21266831	-	class_code=u	ID=20_00030854
AtLnc1298	chr3	21503914	21504472	-	class_code=u	ID=20_00030913
AtLnc1299	chr3	21971158	21972050	-	class_code=u	ID=20_00031051
AtLnc1300	chr3	21971158	21972184	-	class_code=u	ID=20_00031052
AtLnc1301	chr3	21971599	21972184	-	class_code=u	ID=20_00031053
AtLnc1302	chr3	22018285	22018789	-	class_code=u	ID=20_00031062
AtLnc1303	chr3	22018285	22018804	-	class_code=u	ID=20_00031063
AtLnc1304	chr3	22095792	22096060	-	class_code=i	ID=20_00031083
AtLnc1305	chr3	22141825	22142035	-	class_code=u	ID=20_00031101
AtLnc1306	chr3	22171338	22175385	-	class_code=u	ID=20_00031114	ID=ncrna12452;ID=ncrna11874;ID=ncrna11873	AT3G09325;AT3G09335;AT3G09345
AtLnc1307	chr3	22171338	22175385	-	class_code=u	ID=20_00031115	ID=ncrna12452;ID=ncrna11874;ID=ncrna11873	AT3G09325;AT3G09335;AT3G09345
AtLnc1308	chr3	22171958	22175385	-	class_code=u	ID=20_00031117	ID=ncrna12452;ID=ncrna11874;ID=ncrna11873	AT3G09325;AT3G09335;AT3G09345
AtLnc1309	chr3	22290521	22290729	-	class_code=i	ID=20_00031143
AtLnc1310	chr3	22325649	22326778	-	class_code=u	ID=20_00031152	ID=ncrna12456;ID=ncrna11876	AT3G09365
AtLnc1311	chr3	22364651	22365010	-	class_code=u	ID=20_00031159	ID=ncrna12462;ID=ncrna11879
AtLnc1312	chr3	22365527	22366373	-	class_code=u	ID=20_00031160	ID=ncrna12463	AT3G09415	CNT2084848;CNT2084846
AtLnc1313	chr3	22377466	22378219	-	class_code=u	ID=20_00031163	ID=ncrna11882	AT3G09465
AtLnc1314	chr3	22427445	22427845	-	class_code=u	ID=20_00031170
AtLnc1315	chr3	22534878	22535305	-	class_code=x	ID=20_00031191		AT3G60957
AtLnc1316	chr3	22578728	22581311	-	class_code=u	ID=20_00031204
AtLnc1317	chr3	22720952	22722458	-	class_code=x	ID=20_00031246
AtLnc1318	chr3	23116075	23117077	-	class_code=u	ID=20_00031352	ID=ncrna11901	AT3G09775
AtLnc1319	chr3	23129116	23129389	-	class_code=u	ID=20_00031353	ID=ncrna12492	AT3G09785
AtLnc1320	chr3	23181202	23181419	-	class_code=u	ID=20_00031361
AtLnc1321	chr3	23181618	23182064	-	class_code=u	ID=20_00031362	ID=ncrna12496	AT3G09865;AT3G09855
AtLnc1322	chr3	23299431	23299843	-	class_code=u	ID=20_00031401
AtLnc1323	chr3	150600	150834	.	class_code=i	ID=20_00031449
AtLnc1324	chr3	546215	546529	.	class_code=u	ID=20_00031450
AtLnc1325	chr3	6894332	6894683	.	class_code=i	ID=20_00031461
AtLnc1326	chr4	61951	62665	+	class_code=u	ID=20_00031494
AtLnc1327	chr4	621018	621285	+	class_code=i	ID=20_00031614
AtLnc1328	chr4	761530	762520	+	class_code=u	ID=20_00031652			CNT2088838
AtLnc1329	chr4	837633	838587	+	class_code=u	ID=20_00031668	ID=ncrna12521	AT4G04015	CNT2086870;CNT2088771
AtLnc1330	chr4	1299728	1299931	+	class_code=u	ID=20_00031758	ID=ncrna12538	AT4G04355
AtLnc1331	chr4	1470421	1471150	+	class_code=u	ID=20_00031800	ID=ncrna12542	AT4G04535
AtLnc1332	chr4	1472733	1472998	+	class_code=u	ID=20_00031801	ID=ncrna12543	AT4G04565
AtLnc1333	chr4	1476291	1476547	+	class_code=u	ID=20_00031802
AtLnc1334	chr4	1483919	1484397	+	class_code=u	ID=20_00031803
AtLnc1335	chr4	1487724	1488227	+	class_code=i	ID=20_00031804			CNT2085327
AtLnc1336	chr4	1487724	1488227	+	class_code=i	ID=20_00031805			CNT2085327
AtLnc1337	chr4	1489117	1490141	+	class_code=x	ID=20_00031806	ID=ncrna5096
AtLnc1338	chr4	1548763	1549087	+	class_code=x	ID=20_00031812
AtLnc1339	chr4	1759475	1759790	+	class_code=u	ID=20_00031852
AtLnc1340	chr4	1760154	1760539	+	class_code=u	ID=20_00031853
AtLnc1341	chr4	1769997	1770311	+	class_code=u	ID=20_00031856
AtLnc1342	chr4	1786098	1786356	+	class_code=u	ID=20_00031862	ID=ncrna13034;ID=ncrna12551	AT4G04765;AT4G04755	CNT2087303
AtLnc1343	chr4	2181247	2184017	+	class_code=u	ID=20_00031966
AtLnc1344	chr4	2198395	2198597	+	class_code=u	ID=20_00031970			CNT2086006
AtLnc1345	chr4	2198770	2200011	+	class_code=u	ID=20_00031971			CNT2086006
AtLnc1346	chr4	2417394	2417678	+	class_code=u	ID=20_00032005
AtLnc1347	chr4	2614474	2614887	+	class_code=u	ID=20_00032055	ID=ncrna5127
AtLnc1348	chr4	2730148	2730862	+	class_code=i	ID=20_00032091
AtLnc1349	chr4	3356158	3356458	+	class_code=u	ID=20_00032161
AtLnc1350	chr4	4074607	4074991	+	class_code=u	ID=20_00032237	ID=ncrna5146
AtLnc1351	chr4	4648061	4649703	+	class_code=x	ID=20_00032323	ID=ncrna5151
AtLnc1352	chr4	4650078	4650630	+	class_code=u	ID=20_00032324
AtLnc1353	chr4	4650866	4651263	+	class_code=u	ID=20_00032325
AtLnc1354	chr4	4651422	4652444	+	class_code=u	ID=20_00032326
AtLnc1355	chr4	4655597	4656240	+	class_code=x	ID=20_00032327
AtLnc1356	chr4	4656532	4659661	+	class_code=u	ID=20_00032328
AtLnc1357	chr4	4660122	4660530	+	class_code=u	ID=20_00032329	ID=ncrna13093	AT4G05235
AtLnc1358	chr4	4796724	4797771	+	class_code=u	ID=20_00032358	ID=ncrna13096	AT4G05275
AtLnc1359	chr4	4796724	4797771	+	class_code=u	ID=20_00032359	ID=ncrna13096	AT4G05275
AtLnc1360	chr4	4824633	4824840	+	class_code=u	ID=20_00032364	ID=ncrna12611	AT4G05285
AtLnc1361	chr4	4871663	4873522	+	class_code=u	ID=20_00032378	ID=ncrna12613
AtLnc1362	chr4	4971257	4972274	+	class_code=u	ID=20_00032389	ID=ncrna13108;ID=ncrna12615	AT4G05335;AT4G05315	CNT2087911
AtLnc1363	chr4	5298990	5300087	+	class_code=u	ID=20_00032435	ID=ncrna13117;ID=ncrna12620;ID=ncrna5159	AT4G05435;AT4G05425
AtLnc1364	chr4	5424954	5428006	+	class_code=u	ID=20_00032448	ID=ncrna12626;ID=ncrna13124;ID=ncrna12627	AT4G05565
AtLnc1365	chr4	5424954	5428006	+	class_code=u	ID=20_00032449	ID=ncrna12626;ID=ncrna13124;ID=ncrna12627	AT4G05565
AtLnc1366	chr4	5564000	5564843	+	class_code=u	ID=20_00032465
AtLnc1367	chr4	5564051	5564843	+	class_code=u	ID=20_00032466
AtLnc1368	chr4	5618346	5618741	+	class_code=u	ID=20_00032473
AtLnc1369	chr4	5650287	5650791	+	class_code=u	ID=20_00032480			CNT2085212
AtLnc1370	chr4	5671533	5671960	+	class_code=u	ID=20_00032490
AtLnc1371	chr4	5672125	5672411	+	class_code=u	ID=20_00032491
AtLnc1372	chr4	5672577	5673196	+	class_code=u	ID=20_00032492
AtLnc1373	chr4	5675204	5675456	+	class_code=u	ID=20_00032493
AtLnc1374	chr4	5676029	5676947	+	class_code=u	ID=20_00032495
AtLnc1375	chr4	5680706	5681250	+	class_code=u	ID=20_00032500
AtLnc1376	chr4	5681714	5682374	+	class_code=u	ID=20_00032501
AtLnc1377	chr4	5715826	5716033	+	class_code=u	ID=20_00032510	ID=ncrna13138;ID=ncrna12636	AT4G05670;AT4G05675
AtLnc1378	chr4	5838094	5838433	+	class_code=u	ID=20_00032540	ID=ncrna5789
AtLnc1379	chr4	5933642	5933910	+	class_code=u	ID=20_00032555
AtLnc1380	chr4	5965712	5966040	+	class_code=u	ID=20_00032563	ID=ncrna5792
AtLnc1381	chr4	6207857	6208613	+	class_code=u	ID=20_00032615			CNT2087574
AtLnc1382	chr4	6212119	6213081	+	class_code=x	ID=20_00032616	ID=ncrna12650	AT4G05745
AtLnc1383	chr4	6215946	6216298	+	class_code=u	ID=20_00032620
AtLnc1384	chr4	6430049	6430612	+	class_code=u	ID=20_00032664	ID=ncrna13157	AT4G05780	CNT2086464
AtLnc1385	chr4	6430315	6430612	+	class_code=u	ID=20_00032665	ID=ncrna13157	AT4G05780	CNT2086464
AtLnc1386	chr4	6667173	6672705	+	class_code=u	ID=20_00032703	ID=ncrna13162	AT4G05835;AT4G05840
AtLnc1387	chr4	6673913	6674175		class_code=u	ID=20_00032704
AtLnc1388	chr4	6674244	6674605		class_code=u	ID=20_00032705
AtLnc1389	chr4	6763822	6764329		class_code=u	ID=20_00032720	ID=ncrna12662	AT4G05845
AtLnc1390	chr4	6774136	6774442		class_code=i	ID=20_00032724
AtLnc1391	chr4	6877933	6878412		class_code=u	ID=20_00032742	ID=ncrna13165;ID=ncrna12668	AT4G05870;AT4G05865
AtLnc1392	chr4	6995764	6996549		class_code=u	ID=20_00032777			CNT2087754
AtLnc1393	chr4	7013020	7013651		class_code=u	ID=20_00032781	ID=ncrna12673	AT4G05900
AtLnc1394	chr4	7060791	7061117		class_code=u	ID=20_00032790
AtLnc1395	chr4	7620565	7621310		class_code=x	ID=20_00032891
AtLnc1396	chr4	7678070	7678353		class_code=x	ID=20_00032899
AtLnc1397	chr4	7809043	7809694		class_code=u	ID=20_00032918	ID=ncrna12690	AT4G06065	CNT2089034
AtLnc1398	chr4	7849838	7850191		class_code=u	ID=20_00032931
AtLnc1399	chr4	7907244	7907918		class_code=u	ID=20_00032944
AtLnc1400	chr4	7908862	7909371		class_code=u	ID=20_00032945	ID=ncrna13200	AT4G06140	CNT2088818
AtLnc1401	chr4	7952685	7953002		class_code=x	ID=20_00032952
AtLnc1402	chr4	8203664	8203946		class_code=u	ID=20_00033001
AtLnc1403	chr4	8233950	8234286		class_code=x	ID=20_00033010
AtLnc1404	chr4	8445962	8446704		class_code=u	ID=20_00033058
AtLnc1405	chr4	8459496	8460398		class_code=u	ID=20_00033060	ID=ncrna13217;ID=ncrna12714	AT4G06250;AT4G06255;AT4G06245;AT4G06235;AT4G06225;AT4G06240
AtLnc1406	chr4	8525782	8526093		class_code=u	ID=20_00033075
AtLnc1407	chr4	8581840	8582481		class_code=x	ID=20_00033089
AtLnc1408	chr4	8628765	8628973		class_code=i	ID=20_00033098
AtLnc1409	chr4	8641441	8642130		class_code=x	ID=20_00033102	ID=ncrna5246
AtLnc1410	chr4	8855069	8855450		class_code=u	ID=20_00033153	ID=ncrna5252
AtLnc1411	chr4	8855084	8855450		class_code=u	ID=20_00033154	ID=ncrna5252
AtLnc1412	chr4	8858781	8859010		class_code=u	ID=20_00033155
AtLnc1413	chr4	8859076	8859671		class_code=u	ID=20_00033156
AtLnc1414	chr4	8959708	8960297		class_code=u	ID=20_00033183
AtLnc1415	chr4	9556210	9556525		class_code=u	ID=20_00033292
AtLnc1416	chr4	9607809	9608442		class_code=u	ID=20_00033304	ID=ncrna5296
AtLnc1417	chr4	9609190	9609614		class_code=i	ID=20_00033306	ID=ncrna5296	AT4G17098	CNT2086250;CNT2086249;CNT2085193
AtLnc1418	chr4	9637525	9637829		class_code=u	ID=20_00033307
AtLnc1419	chr4	9687186	9687578		class_code=u	ID=20_00033320
AtLnc1420	chr4	9799488	9799706		class_code=u	ID=20_00033340	ID=ncrna12747;ID=ncrna13250	AT4G06725;AT4G06715	CNT2085240
AtLnc1421	chr4	9839140	9839452		class_code=u	ID=20_00033355	ID=ncrna12748
AtLnc1422	chr4	9963979	9964387		class_code=x	ID=20_00033382
AtLnc1423	chr4	10010787	10012097		class_code=u	ID=20_00033389
AtLnc1424	chr4	10010966	10011394		class_code=u	ID=20_00033390
AtLnc1425	chr4	10034756	10035020		class_code=x	ID=20_00033396	ID=ncrna5323
AtLnc1426	chr4	10132558	10132793		class_code=u	ID=20_00033421
AtLnc1427	chr4	10180271	10180544		class_code=u	ID=20_00033433	ID=ncrna12764;ID=ncrna13265	AT4G06810;AT4G06805	CNT2085137
AtLnc1428	chr4	10237641	10238103		class_code=i	ID=20_00033445
AtLnc1429	chr4	10268577	10269062		class_code=u	ID=20_00033453	ID=ncrna13270;ID=ncrna12768	AT4G06835	CNT2086622
AtLnc1430	chr4	10491875	10492657		class_code=u	ID=20_00033495
AtLnc1431	chr4	11480643	11480862		class_code=i	ID=20_00033719
AtLnc1432	chr4	11636367	11636846		class_code=x	ID=20_00033752
AtLnc1433	chr4	11670953	11672000		class_code=u	ID=20_00033764			CNT2088620
AtLnc1434	chr4	11670953	11672000		class_code=u	ID=20_00033765			CNT2088620
AtLnc1435	chr4	11795032	11795800		class_code=u	ID=20_00033793	ID=ncrna12810	AT4G07075;AT4G07070
AtLnc1436	chr4	11847967	11848191		class_code=u	ID=20_00033802
AtLnc1437	chr4	12298969	12299695		class_code=u	ID=20_00033888	ID=ncrna13325	AT4G07135
AtLnc1438	chr4	12378914	12379514		class_code=u	ID=20_00033913	ID=ncrna13332
AtLnc1439	chr4	12494871	12495339		class_code=u	ID=20_00033947	ID=ncrna13337	AT4G07215
AtLnc1440	chr4	12498275	12498498		class_code=i	ID=20_00033950
AtLnc1441	chr4	12508456	12508781		class_code=u	ID=20_00033954
AtLnc1442	chr4	12846649	12846973		class_code=x	ID=20_00034044
AtLnc1443	chr4	13016235	13016528		class_code=u	ID=20_00034085			CNT2087131
AtLnc1444	chr4	13020234	13021688		class_code=u	ID=20_00034086	ID=ncrna12836	AT4G07395
AtLnc1445	chr4	13020234	13021688		class_code=u	ID=20_00034087	ID=ncrna12836	AT4G07395
AtLnc1446	chr4	13214048	13214599		class_code=x	ID=20_00034136
AtLnc1447	chr4	13222624	13223569		class_code=u	ID=20_00034140
AtLnc1448	chr4	13241863	13242204		class_code=u	ID=20_00034145			CNT2085508
AtLnc1449	chr4	13242682	13245535		class_code=x	ID=20_00034146
AtLnc1450	chr4	13318939	13319240		class_code=u	ID=20_00034165
AtLnc1451	chr4	13534045	13534575		class_code=x	ID=20_00034216
AtLnc1452	chr4	13619982	13621013		class_code=x	ID=20_00034236
AtLnc1453	chr4	13620176	13621013		class_code=x	ID=20_00034237
AtLnc1454	chr4	13716410	13717658		class_code=u	ID=20_00034253	ID=ncrna13363	AT4G07815
AtLnc1455	chr4	13816618	13817031		class_code=u	ID=20_00034272
AtLnc1456	chr4	13866998	13868014		class_code=u	ID=20_00034285
AtLnc1457	chr4	14376759	14377220		class_code=u	ID=20_00034443
AtLnc1458	chr4	14377408	14377715		class_code=u	ID=20_00034444
AtLnc1459	chr4	14413356	14413561		class_code=i	ID=20_00034457
AtLnc1460	chr4	14546230	14547120		class_code=x	ID=20_00034485	ID=ncrna12877	AT4G08205
AtLnc1461	chr4	14547282	14547525		class_code=x	ID=20_00034486
AtLnc1462	chr4	14598102	14598497		class_code=i	ID=20_00034497	ID=ncrna5528	AT4G08225
AtLnc1463	chr4	14626419	14626745		class_code=u	ID=20_00034501
AtLnc1464	chr4	14646556	14646796		class_code=i	ID=20_00034506
AtLnc1465	chr4	14790633	14790835		class_code=u	ID=20_00034525
AtLnc1466	chr4	14884562	14884873		class_code=u	ID=20_00034538
AtLnc1467	chr4	14979799	14980409		class_code=u	ID=20_00034557
AtLnc1468	chr4	15667667	15668261		class_code=u	ID=20_00034735
AtLnc1469	chr4	15702173	15702377		class_code=i	ID=20_00034740
AtLnc1470	chr4	15816468	15817811		class_code=u	ID=20_00034780
AtLnc1471	chr4	15817436	15817811		class_code=u	ID=20_00034781
AtLnc1472	chr4	15818060	15818272		class_code=u	ID=20_00034782
AtLnc1473	chr4	16071206	16071574		class_code=x	ID=20_00034825
AtLnc1474	chr4	16697853	16698083		class_code=u	ID=20_00034985
AtLnc1475	chr4	16720150	16720395		class_code=u	ID=20_00034992	ID=ncrna12932	AT4G09105	CNT2086096
AtLnc1476	chr4	17081049	17082278		class_code=u	ID=20_00035084
AtLnc1477	chr4	17081875	17082211		class_code=u	ID=20_00035085
AtLnc1478	chr4	17085258	17085958		class_code=u	ID=20_00035089
AtLnc1479	chr4	17159466	17159713		class_code=u	ID=20_00035106
AtLnc1480	chr4	17159804	17160026		class_code=u	ID=20_00035107
AtLnc1481	chr4	17181387	17181612		class_code=u	ID=20_00035110
AtLnc1482	chr4	17216656	17216915		class_code=u	ID=20_00035115
AtLnc1483	chr4	17451224	17451860		class_code=u	ID=20_00035158
AtLnc1484	chr4	17945127	17946781		class_code=x	ID=20_00035258
AtLnc1485	chr4	18247642	18248071		class_code=i	ID=20_00035317
AtLnc1486	chr4	18391733	18392117		class_code=u	ID=20_00035353	ID=ncrna13494	AT4G09885
AtLnc1487	chr4	18459957	18460274		class_code=u	ID=20_00035373
AtLnc1488	chr4	75910	76496		class_code=u	ID=20_00035423	ID=ncrna12499	AT4G03525
AtLnc1489	chr4	87252	87452		class_code=u	ID=20_00035427
AtLnc1490	chr4	199747	200153		class_code=u	ID=20_00035451
AtLnc1491	chr4	555432	556475		class_code=x	ID=20_00035539
AtLnc1492	chr4	557349	557819		class_code=u	ID=20_00035540
AtLnc1493	chr4	591631	592653		class_code=u	ID=20_00035549	ID=ncrna13006
AtLnc1494	chr4	603979	604243		class_code=u	ID=20_00035551
AtLnc1495	chr4	833288	833544		class_code=i	ID=20_00035598
AtLnc1496	chr4	885658	885991		class_code=u	ID=20_00035614
AtLnc1497	chr4	913715	914005		class_code=i	ID=20_00035617
AtLnc1498	chr4	1114411	1114617		class_code=u	ID=20_00035654	ID=ncrna12531	AT4G04195
AtLnc1499	chr4	1158530	1158911		class_code=x	ID=20_00035667
AtLnc1500	chr4	1318939	1319186		class_code=x	ID=20_00035697
AtLnc1501	chr4	1373212	1373922		class_code=u	ID=20_00035708
AtLnc1502	chr4	1470505	1471078		class_code=u	ID=20_00035731	ID=ncrna12542	AT4G04535
AtLnc1503	chr4	1489296	1489928		class_code=i	ID=20_00035741	ID=ncrna5096
AtLnc1504	chr4	1596412	1596667		class_code=u	ID=20_00035772
AtLnc1505	chr4	1774657	1774988		class_code=u	ID=20_00035796
AtLnc1506	chr4	1776765	1777009		class_code=u	ID=20_00035798
AtLnc1507	chr4	1777101	1777562		class_code=u	ID=20_00035799
AtLnc1508	chr4	1778053	1778388		class_code=u	ID=20_00035800
AtLnc1509	chr4	1959609	1960081		class_code=u	ID=20_00035819
AtLnc1510	chr4	2014333	2015602		class_code=x	ID=20_00035823			CNT2086265
AtLnc1511	chr4	2117625	2117935		class_code=i	ID=20_00035835	ID=ncrna5723
AtLnc1512	chr4	2310041	2310444		class_code=u	ID=20_00035863	ID=ncrna13050
AtLnc1513	chr4	2316627	2318214		class_code=u	ID=20_00035864
AtLnc1514	chr4	2458695	2459457		class_code=u	ID=20_00035895
AtLnc1515	chr4	2458695	2459457		class_code=u	ID=20_00035896
AtLnc1516	chr4	2458695	2459728		class_code=u	ID=20_00035897
AtLnc1517	chr4	2506884	2508050		class_code=u	ID=20_00035904	ID=ncrna5732		CNT2086860;CNT2086548
AtLnc1518	chr4	2571232	2571521		class_code=x	ID=20_00035912
AtLnc1519	chr4	2716530	2717415		class_code=u	ID=20_00035940
AtLnc1520	chr4	2735127	2735674		class_code=u	ID=20_00035943
AtLnc1521	chr4	3669904	3670181		class_code=u	ID=20_00036065
AtLnc1522	chr4	4620587	4621175		class_code=u	ID=20_00036195	ID=ncrna13091	AT4G05215	CNT2086795
AtLnc1523	chr4	4838444	4838769		class_code=u	ID=20_00036216
AtLnc1524	chr4	4841400	4843836		class_code=u	ID=20_00036217	ID=ncrna13099;ID=ncrna13100	AT4G05295
AtLnc1525	chr4	4841400	4843836		class_code=u	ID=20_00036218	ID=ncrna13099;ID=ncrna13100	AT4G05295
AtLnc1526	chr4	4842969	4843836		class_code=u	ID=20_00036219	ID=ncrna13100
AtLnc1527	chr4	5057522	5058036		class_code=u	ID=20_00036252
AtLnc1528	chr4	5298911	5299425		class_code=u	ID=20_00036290	ID=ncrna13117;ID=ncrna12620;ID=ncrna5159	AT4G05435;AT4G05425
AtLnc1529	chr4	5319833	5320169		class_code=x	ID=20_00036294	ID=ncrna5770;ID=ncrna5160
AtLnc1530	chr4	5371934	5372529		class_code=u	ID=20_00036301	ID=ncrna13121	AT4G05525	CNT2088909
AtLnc1531	chr4	5374386	5374808		class_code=u	ID=20_00036302	ID=ncrna13122	AT4G05535
AtLnc1532	chr4	5432297	5432572		class_code=u	ID=20_00036313
AtLnc1533	chr4	5710822	5711260		class_code=u	ID=20_00036354
AtLnc1534	chr4	5718273	5718501		class_code=u	ID=20_00036355
AtLnc1535	chr4	5815693	5815964		class_code=x	ID=20_00036376
AtLnc1536	chr4	5851038	5851341		class_code=u	ID=20_00036379	ID=ncrna12640	AT4G05700
AtLnc1537	chr4	5937390	5938292		class_code=u	ID=20_00036393	ID=ncrna13144;ID=ncrna12643	AT4G05715	CNT2086373
AtLnc1538	chr4	6192365	6192575		class_code=x	ID=20_00036438
AtLnc1539	chr4	6266315	6266628		class_code=u	ID=20_00036456
AtLnc1540	chr4	6297645	6298226		class_code=i	ID=20_00036460
AtLnc1541	chr4	6588397	6588640		class_code=u	ID=20_00036508
AtLnc1542	chr4	6594618	6594901		class_code=u	ID=20_00036510
AtLnc1543	chr4	6650362	6650680		class_code=u	ID=20_00036523
AtLnc1544	chr4	6786474	6787068		class_code=u	ID=20_00036558	ID=ncrna12663	AT4G05850
AtLnc1545	chr4	6878184	6878484		class_code=u	ID=20_00036570	ID=ncrna13165;ID=ncrna12668	AT4G05870;AT4G05865	CNT2085324;CNT2086596
AtLnc1546	chr4	6880682	6881152		class_code=u	ID=20_00036571
AtLnc1547	chr4	6891378	6891775		class_code=u	ID=20_00036572
AtLnc1548	chr4	6895205	6895558		class_code=i	ID=20_00036574
AtLnc1549	chr4	6992802	6993234		class_code=u	ID=20_00036585
AtLnc1550	chr4	6993291	6994770		class_code=u	ID=20_00036586
AtLnc1551	chr4	6995682	6996445		class_code=u	ID=20_00036588			CNT2087754
AtLnc1552	chr4	7141068	7141446		class_code=u	ID=20_00036620
AtLnc1553	chr4	7381742	7382210		class_code=u	ID=20_00036666			CNT2086664
AtLnc1554	chr4	7592496	7592729		class_code=u	ID=20_00036697	ID=ncrna12686	AT4G05995	CNT2088643
AtLnc1555	chr4	7793320	7793557		class_code=i	ID=20_00036758			CNT2086149
AtLnc1556	chr4	7840772	7841170		class_code=u	ID=20_00036771
AtLnc1557	chr4	7846961	7847291		class_code=u	ID=20_00036772
AtLnc1558	chr4	8284098	8284572		class_code=u	ID=20_00036881
AtLnc1559	chr4	8293709	8294071		class_code=u	ID=20_00036885
AtLnc1560	chr4	8345846	8347123		class_code=x	ID=20_00036896	ID=ncrna12706;ID=ncrna5230	AT4G14548;AT4G06195
AtLnc1561	chr4	8454446	8454773		class_code=u	ID=20_00036917
AtLnc1562	chr4	8460653	8461625		class_code=u	ID=20_00036919	ID=ncrna12715	AT4G06265	CNT2085744
AtLnc1563	chr4	8460653	8461932		class_code=u	ID=20_00036920	ID=ncrna12715	AT4G06265	CNT2085744
AtLnc1564	chr4	8717888	8719227		class_code=x	ID=20_00036975	ID=ncrna5877
AtLnc1565	chr4	8831542	8831904		class_code=u	ID=20_00036986
AtLnc1566	chr4	9332636	9333311		class_code=u	ID=20_00037096
AtLnc1567	chr4	9533708	9533960		class_code=i	ID=20_00037137
AtLnc1568	chr4	9972757	9973178		class_code=u	ID=20_00037243
AtLnc1569	chr4	10075725	10076058		class_code=u	ID=20_00037269	ID=ncrna5952
AtLnc1570	chr4	10142276	10142669		class_code=x	ID=20_00037281	ID=ncrna5955
AtLnc1571	chr4	10291699	10294539		class_code=u	ID=20_00037311	ID=ncrna12771;ID=ncrna12770
AtLnc1572	chr4	10293343	10293551		class_code=u	ID=20_00037312
AtLnc1573	chr4	10293621	10294055		class_code=u	ID=20_00037313
AtLnc1574	chr4	10294138	10294539		class_code=u	ID=20_00037314	ID=ncrna12771
AtLnc1575	chr4	10531064	10531332		class_code=u	ID=20_00037372
AtLnc1576	chr4	10592544	10592764		class_code=u	ID=20_00037395
AtLnc1577	chr4	10648733	10648946		class_code=u	ID=20_00037408
AtLnc1578	chr4	10649067	10649318		class_code=u	ID=20_00037409
AtLnc1579	chr4	10944901	10946240		class_code=u	ID=20_00037485	ID=ncrna13290	AT4G06955
AtLnc1580	chr4	11170376	11170593		class_code=u	ID=20_00037520
AtLnc1581	chr4	11209637	11210121		class_code=u	ID=20_00037530
AtLnc1582	chr4	11211054	11211662		class_code=u	ID=20_00037531
AtLnc1583	chr4	11244934	11246054		class_code=x	ID=20_00037534	ID=ncrna13297	AT4G06980	CNT2084819
AtLnc1584	chr4	11639085	11639382		class_code=i	ID=20_00037607	ID=ncrna6013
AtLnc1585	chr4	11869113	11869437		class_code=u	ID=20_00037682
AtLnc1586	chr4	11869505	11869871		class_code=u	ID=20_00037683
AtLnc1587	chr4	11870769	11871272		class_code=u	ID=20_00037685
AtLnc1588	chr4	11872158	11872415		class_code=u	ID=20_00037686
AtLnc1589	chr4	11872700	11873183		class_code=u	ID=20_00037687
AtLnc1590	chr4	11873248	11873609		class_code=u	ID=20_00037688
AtLnc1591	chr4	11971701	11971988		class_code=u	ID=20_00037710
AtLnc1592	chr4	12136255	12136748		class_code=u	ID=20_00037749	ID=ncrna6026
AtLnc1593	chr4	12841292	12842193		class_code=x	ID=20_00037914	ID=ncrna13347;ID=ncrna12831	AT4G07295;AT4G07300
AtLnc1594	chr4	12841292	12842221		class_code=x	ID=20_00037915	ID=ncrna13347;ID=ncrna12831	AT4G07295;AT4G07300
AtLnc1595	chr4	12841292	12842660		class_code=x	ID=20_00037916	ID=ncrna13347;ID=ncrna12831	AT4G07295;AT4G07300
AtLnc1596	chr4	12841292	12842660		class_code=x	ID=20_00037917	ID=ncrna13347;ID=ncrna12831	AT4G07295;AT4G07300
AtLnc1597	chr4	12841292	12842660		class_code=x	ID=20_00037918	ID=ncrna13347;ID=ncrna12831	AT4G07295;AT4G07300
AtLnc1598	chr4	13249421	13249811		class_code=u	ID=20_00038030
AtLnc1599	chr4	13318755	13319235		class_code=u	ID=20_00038047
AtLnc1600	chr4	13344348	13344580		class_code=x	ID=20_00038054
AtLnc1601	chr4	13441228	13441835		class_code=u	ID=20_00038083	ID=ncrna13355
AtLnc1602	chr4	13462749	13463070		class_code=u	ID=20_00038085
AtLnc1603	chr4	13527451	13527881		class_code=x	ID=20_00038106
AtLnc1604	chr4	13528928	13529296		class_code=x	ID=20_00038107
AtLnc1605	chr4	13928503	13929024		class_code=x	ID=20_00038207
AtLnc1606	chr4	14008536	14008765		class_code=i	ID=20_00038236
AtLnc1607	chr4	14684055	14684438		class_code=u	ID=20_00038350	ID=ncrna13386	AT4G08265	CNT2088519
AtLnc1608	chr4	14917153	14917692		class_code=u	ID=20_00038394	ID=ncrna13396		CNT2086458;CNT2085908
AtLnc1609	chr4	14917153	14917692		class_code=u	ID=20_00038395	ID=ncrna13396		CNT2086458;CNT2085908
AtLnc1610	chr4	14988470	14988754		class_code=u	ID=20_00038416	ID=ncrna6175
AtLnc1611	chr4	15633508	15633753		class_code=x	ID=20_00038575
AtLnc1612	chr4	15634772	15635106		class_code=x	ID=20_00038576
AtLnc1613	chr4	15755639	15756042		class_code=u	ID=20_00038601
AtLnc1614	chr4	15906119	15906338		class_code=u	ID=20_00038621
AtLnc1615	chr4	15919284	15919524		class_code=u	ID=20_00038628	ID=ncrna13421	AT4G08715	CNT2087234
AtLnc1616	chr4	16047872	16048271		class_code=i	ID=20_00038669
AtLnc1617	chr4	16135234	16135513		class_code=x	ID=20_00038695
AtLnc1618	chr4	16246870	16247097		class_code=u	ID=20_00038729
AtLnc1619	chr4	16360317	16360545		class_code=u	ID=20_00038751
AtLnc1620	chr4	16367982	16368448		class_code=x	ID=20_00038752
AtLnc1621	chr4	16378816	16379105		class_code=x	ID=20_00038756
AtLnc1622	chr4	16494039	16494321		class_code=x	ID=20_00038778
AtLnc1623	chr4	16718791	16720430		class_code=u	ID=20_00038820	ID=ncrna12932	AT4G09105
AtLnc1624	chr4	16764429	16764685		class_code=i	ID=20_00038834
AtLnc1625	chr4	16891429	16891831		class_code=u	ID=20_00038864	ID=ncrna13442
AtLnc1626	chr4	16901090	16901382		class_code=u	ID=20_00038866
AtLnc1627	chr4	17085550	17085956		class_code=u	ID=20_00038917
AtLnc1628	chr4	17588515	17588737		class_code=u	ID=20_00039035
AtLnc1629	chr4	17716992	17717499		class_code=u	ID=20_00039060	ID=ncrna12969	AT4G09635
AtLnc1630	chr4	17719396	17719714		class_code=u	ID=20_00039062
AtLnc1631	chr4	17783364	17783593		class_code=u	ID=20_00039066
AtLnc1632	chr4	17789172	17789489		class_code=u	ID=20_00039069
AtLnc1633	chr4	17819760	17820808		class_code=u	ID=20_00039079			CNT2088578;CNT2088579;CNT2088580
AtLnc1634	chr4	17819760	17820808		class_code=u	ID=20_00039080			CNT2088578;CNT2088579;CNT2088580
AtLnc1635	chr4	18019284	18019614		class_code=u	ID=20_00039137	ID=ncrna12978
AtLnc1636	chr4	18052882	18053125		class_code=u	ID=20_00039147
AtLnc1637	chr4	18127379	18128610		class_code=u	ID=20_00039174	ID=ncrna12981	AT4G09765
AtLnc1638	chr4	18127379	18128610		class_code=u	ID=20_00039175	ID=ncrna12981	AT4G09765
AtLnc1639	chr4	18259756	18260037		class_code=i	ID=20_00039216
AtLnc1640	chr4	8046803	8047004		class_code=i	ID=20_00039300		AT4G13918	CNT2088699
AtLnc1641	chr4	9690989	9691222		class_code=i	ID=20_00039303	ID=ncrna5302
AtLnc1642	chr4	13945071	13945340		class_code=i	ID=20_00039312	ID=ncrna5498
AtLnc1643	chr5	8489	8834		class_code=u	ID=20_00039321	ID=ncrna7360;ID=ncrna6373
AtLnc1644	chr5	522756	522999		class_code=u	ID=20_00039427	ID=ncrna14258
AtLnc1645	chr5	672837	673745		class_code=u	ID=20_00039479
AtLnc1646	chr5	762270	762520		class_code=x	ID=20_00039507
AtLnc1647	chr5	1041883	1042586		class_code=u	ID=20_00039567	ID=ncrna6436
AtLnc1648	chr5	1270992	1271474		class_code=u	ID=20_00039620	ID=ncrna6450
AtLnc1649	chr5	1270996	1271474		class_code=u	ID=20_00039621	ID=ncrna6450
AtLnc1650	chr5	1271008	1271474		class_code=u	ID=20_00039622	ID=ncrna6450
AtLnc1651	chr5	1377943	1378516		class_code=u	ID=20_00039643	ID=ncrna14277	AT5G00995
AtLnc1652	chr5	1482336	1482641		class_code=u	ID=20_00039664
AtLnc1653	chr5	1838032	1838366		class_code=i	ID=20_00039761
AtLnc1654	chr5	1974872	1975812		class_code=x	ID=20_00039795	ID=ncrna7510
AtLnc1655	chr5	1979812	1981423		class_code=u	ID=20_00039796
AtLnc1656	chr5	1980382	1981423		class_code=u	ID=20_00039797
AtLnc1657	chr5	2177129	2177469		class_code=u	ID=20_00039840	ID=ncrna14295	AT5G01275
AtLnc1658	chr5	2221947	2222341		class_code=u	ID=20_00039853
AtLnc1659	chr5	2565792	2567522		class_code=u	ID=20_00039932
AtLnc1660	chr5	2566546	2567522		class_code=u	ID=20_00039933
AtLnc1661	chr5	2605587	2605823		class_code=u	ID=20_00039945
AtLnc1662	chr5	3014936	3015186		class_code=u	ID=20_00040035	ID=ncrna6564
AtLnc1663	chr5	3121086	3121304		class_code=i	ID=20_00040055
AtLnc1664	chr5	3286898	3287331		class_code=u	ID=20_00040086
AtLnc1665	chr5	3642349	3642735		class_code=u	ID=20_00040165
AtLnc1666	chr5	3991742	3992729		class_code=u	ID=20_00040227
AtLnc1667	chr5	3991742	3992729		class_code=u	ID=20_00040228
AtLnc1668	chr5	4237564	4238083		class_code=i	ID=20_00040260
AtLnc1669	chr5	4238084	4238778		class_code=i	ID=20_00040261	ID=ncrna13605		CNT2086576
AtLnc1670	chr5	4239115	4239642		class_code=i	ID=20_00040262	ID=ncrna13606
AtLnc1671	chr5	4239870	4240224		class_code=i	ID=20_00040263
AtLnc1672	chr5	4392498	4392770		class_code=u	ID=20_00040294	ID=ncrna6653
AtLnc1673	chr5	4623799	4624115		class_code=i	ID=20_00040354
AtLnc1674	chr5	4634793	4635040		class_code=u	ID=20_00040356	ID=ncrna6674
AtLnc1675	chr5	4788088	4788680		class_code=u	ID=20_00040388
AtLnc1676	chr5	4793873	4794272		class_code=u	ID=20_00040391
AtLnc1677	chr5	4925485	4925698		class_code=u	ID=20_00040422	ID=ncrna14371
AtLnc1678	chr5	4943609	4943893		class_code=u	ID=20_00040426
AtLnc1679	chr5	5027111	5027579		class_code=x	ID=20_00040447
AtLnc1680	chr5	5114679	5115267		class_code=u	ID=20_00040466	ID=ncrna6699
AtLnc1681	chr5	5235734	5236133		class_code=u	ID=20_00040505
AtLnc1682	chr5	5448503	5450368		class_code=u	ID=20_00040556	ID=ncrna6720	AT5G02575;AT5G02565
AtLnc1683	chr5	5460162	5460493		class_code=u	ID=20_00040560
AtLnc1684	chr5	5892175	5892718		class_code=u	ID=20_00040636	ID=ncrna14392	AT5G02795	CNT2089002
AtLnc1685	chr5	5964038	5964345		class_code=u	ID=20_00040648
AtLnc1686	chr5	6323761	6324492		class_code=u	ID=20_00040737	ID=ncrna14403	AT5G02935
AtLnc1687	chr5	6325006	6325276		class_code=u	ID=20_00040738
AtLnc1688	chr5	6451403	6451925		class_code=u	ID=20_00040763	ID=ncrna14410	AT5G03035
AtLnc1689	chr5	6998355	6998636		class_code=i	ID=20_00040884
AtLnc1690	chr5	7114161	7114448		class_code=u	ID=20_00040899
AtLnc1691	chr5	7134552	7135098		class_code=u	ID=20_00040903	ID=ncrna13666	AT5G03275
AtLnc1692	chr5	7251962	7252475		class_code=u	ID=20_00040932	ID=ncrna6795;ID=ncrna14427
AtLnc1693	chr5	7252602	7252837		class_code=u	ID=20_00040933	ID=ncrna6795;ID=ncrna14427
AtLnc1694	chr5	7420368	7421176		class_code=u	ID=20_00040971	ID=ncrna13673	AT5G03395	CNT2088110
AtLnc1695	chr5	7457364	7457641		class_code=u	ID=20_00040976
AtLnc1696	chr5	7486459	7486773		class_code=u	ID=20_00040981
AtLnc1697	chr5	7674193	7674531		class_code=u	ID=20_00041012
AtLnc1698	chr5	7805950	7806297		class_code=u	ID=20_00041037
AtLnc1699	chr5	7823974	7824308		class_code=u	ID=20_00041043	ID=ncrna13688
AtLnc1700	chr5	8374642	8374907		class_code=u	ID=20_00041153
AtLnc1701	chr5	8405271	8405480		class_code=u	ID=20_00041157	ID=ncrna7740
AtLnc1702	chr5	8629016	8630254		class_code=x	ID=20_00041190
AtLnc1703	chr5	8630936	8631260		class_code=u	ID=20_00041191
AtLnc1704	chr5	8699462	8699796		class_code=u	ID=20_00041205
AtLnc1705	chr5	8700390	8701812		class_code=u	ID=20_00041206
AtLnc1706	chr5	8702136	8702389		class_code=u	ID=20_00041207
AtLnc1707	chr5	8702754	8703177		class_code=u	ID=20_00041208
AtLnc1708	chr5	8703262	8703539		class_code=u	ID=20_00041209
AtLnc1709	chr5	8704285	8704533		class_code=u	ID=20_00041210
AtLnc1710	chr5	8705110	8705571		class_code=u	ID=20_00041211
AtLnc1711	chr5	8803074	8803605		class_code=u	ID=20_00041228
AtLnc1712	chr5	8808456	8808989		class_code=u	ID=20_00041229
AtLnc1713	chr5	8810442	8810670		class_code=u	ID=20_00041230	ID=ncrna14474
AtLnc1714	chr5	9022914	9023527		class_code=u	ID=20_00041269
AtLnc1715	chr5	9166073	9166635		class_code=u	ID=20_00041296	ID=ncrna14481;ID=ncrna13740	AT5G04215;AT5G04205	CNT2085211
AtLnc1716	chr5	9534486	9536699		class_code=x	ID=20_00041388
AtLnc1717	chr5	9537454	9538472		class_code=x	ID=20_00041389
AtLnc1718	chr5	9544885	9545161		class_code=u	ID=20_00041392
AtLnc1719	chr5	9560321	9560538		class_code=u	ID=20_00041397
AtLnc1720	chr5	9560600	9561000		class_code=u	ID=20_00041398
AtLnc1721	chr5	9834207	9834849		class_code=u	ID=20_00041464
AtLnc1722	chr5	9909585	9910204		class_code=x	ID=20_00041483
AtLnc1723	chr5	9910748	9912302		class_code=u	ID=20_00041484
AtLnc1724	chr5	10098704	10098969		class_code=u	ID=20_00041506	ID=ncrna7813
AtLnc1725	chr5	10099081	10100662		class_code=u	ID=20_00041507	ID=ncrna7813;ID=ncrna13762	AT5G04665
AtLnc1726	chr5	10114734	10115181		class_code=x	ID=20_00041514
AtLnc1727	chr5	10115673	10117205		class_code=x	ID=20_00041515
AtLnc1728	chr5	10176264	10176614		class_code=u	ID=20_00041525			CNT2085493;CNT2085494
AtLnc1729	chr5	10176264	10177448		class_code=u	ID=20_00041526			CNT2085493;CNT2085494
AtLnc1730	chr5	10176723	10176965		class_code=u	ID=20_00041527			CNT2085493;CNT2085494
AtLnc1731	chr5	10177058	10177448		class_code=u	ID=20_00041528			CNT2085493;CNT2085494
AtLnc1732	chr5	10284260	10284507		class_code=u	ID=20_00041540
AtLnc1733	chr5	10284573	10285743		class_code=u	ID=20_00041541	ID=ncrna14514;ID=ncrna13767	AT5G04715;AT5G04705
AtLnc1734	chr5	10418794	10420634		class_code=u	ID=20_00041555			CNT2085429
AtLnc1735	chr5	10427797	10428028		class_code=u	ID=20_00041556	ID=ncrna13775	AT5G04755
AtLnc1736	chr5	10489739	10490145		class_code=u	ID=20_00041566
AtLnc1737	chr5	10489739	10490145		class_code=u	ID=20_00041567
AtLnc1738	chr5	10799670	10799950		class_code=u	ID=20_00041608
AtLnc1739	chr5	12308957	12310105		class_code=u	ID=20_00041798
AtLnc1740	chr5	12977192	12978784		class_code=x	ID=20_00041889
AtLnc1741	chr5	12978904	12979496		class_code=u	ID=20_00041890
AtLnc1742	chr5	13065287	13066124		class_code=u	ID=20_00041910
AtLnc1743	chr5	13065688	13066124		class_code=u	ID=20_00041911
AtLnc1744	chr5	13066225	13066548		class_code=u	ID=20_00041912
AtLnc1745	chr5	13066665	13066941		class_code=u	ID=20_00041913
AtLnc1746	chr5	13098364	13101273		class_code=u	ID=20_00041919	ID=ncrna13820;ID=ncrna14560	AT5G05125;AT5G05135
AtLnc1747	chr5	13098543	13100123		class_code=u	ID=20_00041920	ID=ncrna13820;ID=ncrna14560	AT5G05125;AT5G05135
AtLnc1748	chr5	13231215	13231470		class_code=u	ID=20_00041944			CNT2086120;CNT2086118
AtLnc1749	chr5	13342626	13342850		class_code=u	ID=20_00041961
AtLnc1750	chr5	13365449	13365810		class_code=u	ID=20_00041964
AtLnc1751	chr5	13593763	13594034		class_code=x	ID=20_00042006
AtLnc1752	chr5	13625993	13626866		class_code=u	ID=20_00042010
AtLnc1753	chr5	13633912	13634138		class_code=u	ID=20_00042011
AtLnc1754	chr5	13741167	13741630		class_code=u	ID=20_00042029	ID=ncrna13836	AT5G05235
AtLnc1755	chr5	13908387	13909104		class_code=u	ID=20_00042054	ID=ncrna14585;ID=ncrna13841	AT5G05275;AT5G05295
AtLnc1756	chr5	13908387	13909104		class_code=u	ID=20_00042055	ID=ncrna14585;ID=ncrna13841	AT5G05275;AT5G05295
AtLnc1757	chr5	13987695	13988067		class_code=u	ID=20_00042066
AtLnc1758	chr5	14277612	14278025		class_code=x	ID=20_00042121
AtLnc1759	chr5	14278448	14278726		class_code=x	ID=20_00042122
AtLnc1760	chr5	14299206	14299675		class_code=x	ID=20_00042125
AtLnc1761	chr5	14609415	14610084		class_code=u	ID=20_00042160
AtLnc1762	chr5	14759245	14759746		class_code=u	ID=20_00042190	ID=ncrna13858	AT5G05465	CNT2085125;CNT2085123
AtLnc1763	chr5	14822192	14822481		class_code=u	ID=20_00042199
AtLnc1764	chr5	15022109	15030213		class_code=u	ID=20_00042235	ID=ncrna14609;ID=ncrna14610;ID=ncrna13863	AT5G05525;AT5G05535;AT5G05545
AtLnc1765	chr5	15022109	15030213		class_code=u	ID=20_00042236	ID=ncrna14609;ID=ncrna14610;ID=ncrna13863	AT5G05525;AT5G05535;AT5G05545
AtLnc1766	chr5	15022109	15030213		class_code=u	ID=20_00042237	ID=ncrna14609;ID=ncrna14610;ID=ncrna13863	AT5G05525;AT5G05535;AT5G05545
AtLnc1767	chr5	15025798	15030213		class_code=u	ID=20_00042238	ID=ncrna14609;ID=ncrna14610;ID=ncrna13863	AT5G05525;AT5G05535;AT5G05545
AtLnc1768	chr5	15030277	15030601		class_code=u	ID=20_00042239
AtLnc1769	chr5	15119743	15119973		class_code=u	ID=20_00042255
AtLnc1770	chr5	15120034	15121214		class_code=u	ID=20_00042256
AtLnc1771	chr5	15201876	15202482		class_code=i	ID=20_00042271	ID=ncrna7879
AtLnc1772	chr5	15204663	15204947		class_code=u	ID=20_00042272	ID=ncrna14617;ID=ncrna7879	AT5G05625
AtLnc1773	chr5	15249698	15249947		class_code=u	ID=20_00042283
AtLnc1774	chr5	15342927	15343616		class_code=u	ID=20_00042302
AtLnc1775	chr5	15413912	15415540		class_code=u	ID=20_00042321	ID=ncrna13879	AT5G05765
AtLnc1776	chr5	15488805	15489065		class_code=u	ID=20_00042334
AtLnc1777	chr5	15515051	15522296		class_code=u	ID=20_00042338	ID=ncrna13882;ID=ncrna14625;ID=ncrna13883;ID=ncrna13881	AT5G05815;AT5G05785;AT5G05805
AtLnc1778	chr5	15515051	15522296		class_code=u	ID=20_00042339	ID=ncrna13882;ID=ncrna14625;ID=ncrna13883;ID=ncrna13881	AT5G05815;AT5G05785;AT5G05805
AtLnc1779	chr5	15602520	15603472		class_code=u	ID=20_00042366
AtLnc1780	chr5	15699198	15699472		class_code=u	ID=20_00042379
AtLnc1781	chr5	15790165	15790469		class_code=u	ID=20_00042399
AtLnc1782	chr5	16137925	16138516		class_code=i	ID=20_00042463		AT5G40348	CNT2088216
AtLnc1783	chr5	16330911	16331323		class_code=x	ID=20_00042508	ID=ncrna6975
AtLnc1784	chr5	16365820	16366262		class_code=x	ID=20_00042512
AtLnc1785	chr5	16365821	16366262		class_code=x	ID=20_00042513
AtLnc1786	chr5	16481840	16482171		class_code=u	ID=20_00042549
AtLnc1787	chr5	16575770	16576033		class_code=u	ID=20_00042568
AtLnc1788	chr5	16585051	16585371		class_code=x	ID=20_00042570
AtLnc1789	chr5	16714430	16715867		class_code=u	ID=20_00042608
AtLnc1790	chr5	16714726	16715867		class_code=u	ID=20_00042609
AtLnc1791	chr5	16715515	16715867		class_code=u	ID=20_00042610
AtLnc1792	chr5	16716770	16717518		class_code=x	ID=20_00042611
AtLnc1793	chr5	16975200	16975508		class_code=u	ID=20_00042665
AtLnc1794	chr5	17021833	17022186		class_code=i	ID=20_00042684	ID=ncrna7007
AtLnc1795	chr5	17045402	17047183		class_code=u	ID=20_00042686			CNT2088495
AtLnc1796	chr5	17045825	17046061		class_code=u	ID=20_00042687			CNT2088495
AtLnc1797	chr5	17146808	17147094		class_code=u	ID=20_00042711
AtLnc1798	chr5	17346725	17347041		class_code=x	ID=20_00042757		AT5G43196
AtLnc1799	chr5	17508876	17509434		class_code=x	ID=20_00042793
AtLnc1800	chr5	17698099	17698440		class_code=i	ID=20_00042840
AtLnc1801	chr5	17704286	17704593		class_code=u	ID=20_00042841
AtLnc1802	chr5	17723409	17723725		class_code=i	ID=20_00042845
AtLnc1803	chr5	17847253	17847540		class_code=x	ID=20_00042866	ID=ncrna7020
AtLnc1804	chr5	17890097	17890516		class_code=u	ID=20_00042873
AtLnc1805	chr5	17950990	17951210		class_code=u	ID=20_00042891
AtLnc1806	chr5	18188387	18188977		class_code=x	ID=20_00042953
AtLnc1807	chr5	18263785	18264003		class_code=i	ID=20_00042962
AtLnc1808	chr5	18471661	18472097		class_code=u	ID=20_00042993
AtLnc1809	chr5	19001402	19002043		class_code=u	ID=20_00043098
AtLnc1810	chr5	19695165	19695519		class_code=u	ID=20_00043263
AtLnc1811	chr5	19819986	19820267		class_code=u	ID=20_00043286
AtLnc1812	chr5	20294023	20294244		class_code=u	ID=20_00043390
AtLnc1813	chr5	20384486	20385413		class_code=u	ID=20_00043413	ID=ncrna14749	AT5G07555
AtLnc1814	chr5	20384486	20385413		class_code=u	ID=20_00043414	ID=ncrna14749	AT5G07555
AtLnc1815	chr5	20540342	20541195		class_code=u	ID=20_00043445	ID=ncrna14757;ID=ncrna14037	AT5G07635
AtLnc1816	chr5	20943197	20943570		class_code=u	ID=20_00043530	ID=ncrna14768
AtLnc1817	chr5	21438734	21438983		class_code=u	ID=20_00043643
AtLnc1818	chr5	21448860	21449230		class_code=u	ID=20_00043644	ID=ncrna14787	AT5G07915
AtLnc1819	chr5	21872173	21872388		class_code=u	ID=20_00043757
AtLnc1820	chr5	21874575	21874802		class_code=u	ID=20_00043758
AtLnc1821	chr5	21924848	21925392		class_code=u	ID=20_00043766			CNT2088810
AtLnc1822	chr5	22191716	22192007		class_code=u	ID=20_00043823
AtLnc1823	chr5	22478212	22478767		class_code=x	ID=20_00043889
AtLnc1824	chr5	22478212	22479497		class_code=x	ID=20_00043890
AtLnc1825	chr5	22478212	22479497		class_code=x	ID=20_00043891
AtLnc1826	chr5	22508804	22509148		class_code=u	ID=20_00043898
AtLnc1827	chr5	22547409	22547853		class_code=x	ID=20_00043908
AtLnc1828	chr5	22548240	22548613		class_code=x	ID=20_00043909
AtLnc1829	chr5	22561450	22561835		class_code=u	ID=20_00043913
AtLnc1830	chr5	22565145	22565552		class_code=x	ID=20_00043914
AtLnc1831	chr5	22741639	22741855		class_code=u	ID=20_00043961
AtLnc1832	chr5	22898515	22899350		class_code=u	ID=20_00043994	ID=ncrna14107	AT5G08595
AtLnc1833	chr5	22898942	22899350		class_code=u	ID=20_00043995
AtLnc1834	chr5	22994385	22994854		class_code=u	ID=20_00044021	ID=ncrna14109;ID=ncrna14837	AT5G08665;AT5G08655	CNT2087544
AtLnc1835	chr5	22994401	22994854		class_code=u	ID=20_00044022	ID=ncrna14109;ID=ncrna14837	AT5G08665;AT5G08655	CNT2087544
AtLnc1836	chr5	23369471	23369787		class_code=u	ID=20_00044088
AtLnc1837	chr5	23679817	23680078		class_code=u	ID=20_00044189
AtLnc1838	chr5	23691590	23692083		class_code=u	ID=20_00044190
AtLnc1839	chr5	23716556	23716856		class_code=u	ID=20_00044195
AtLnc1840	chr5	23797787	23798040		class_code=u	ID=20_00044213
AtLnc1841	chr5	23944885	23945114		class_code=u	ID=20_00044239	ID=ncrna14144;ID=ncrna14867	AT5G08915	CNT2088352
AtLnc1842	chr5	24233907	24234203		class_code=x	ID=20_00044314
AtLnc1843	chr5	24240127	24240570		class_code=u	ID=20_00044316
AtLnc1844	chr5	24255741	24257028		class_code=x	ID=20_00044321	ID=ncrna7218
AtLnc1845	chr5	24476768	24477516		class_code=u	ID=20_00044383
AtLnc1846	chr5	24490175	24490495		class_code=u	ID=20_00044386
AtLnc1847	chr5	24615736	24616012		class_code=i	ID=20_00044409
AtLnc1848	chr5	24641280	24641513		class_code=u	ID=20_00044420	ID=ncrna14163
AtLnc1849	chr5	25226735	25227413		class_code=x	ID=20_00044562
AtLnc1850	chr5	25279608	25280004		class_code=x	ID=20_00044577
AtLnc1851	chr5	25309303	25309617		class_code=i	ID=20_00044588
AtLnc1852	chr5	25311074	25311435		class_code=u	ID=20_00044589
AtLnc1853	chr5	25327380	25327804		class_code=u	ID=20_00044592
AtLnc1854	chr5	25515156	25515495		class_code=u	ID=20_00044630
AtLnc1855	chr5	25848324	25848769		class_code=u	ID=20_00044707
AtLnc1856	chr5	25858587	25861902		class_code=u	ID=20_00044712	ID=ncrna14914;ID=ncrna14202
AtLnc1857	chr5	25859995	25860287		class_code=u	ID=20_00044713			CNT2086379
AtLnc1858	chr5	25860889	25861248		class_code=u	ID=20_00044714			CNT2086379
AtLnc1859	chr5	25908937	25909335		class_code=i	ID=20_00044725
AtLnc1860	chr5	25980817	25981270		class_code=u	ID=20_00044749	ID=ncrna14207	AT5G09295
AtLnc1861	chr5	26096286	26097196		class_code=u	ID=20_00044787			CNT2086551
AtLnc1862	chr5	26096286	26097196		class_code=u	ID=20_00044788			CNT2086551
AtLnc1863	chr5	26096286	26097196		class_code=u	ID=20_00044789			CNT2086551
AtLnc1864	chr5	26118022	26118247		class_code=u	ID=20_00044792
AtLnc1865	chr5	26118559	26119041		class_code=u	ID=20_00044793
AtLnc1866	chr5	26183706	26184058		class_code=x	ID=20_00044808
AtLnc1867	chr5	26391312	26391975		class_code=u	ID=20_00044852	ID=ncrna14226;ID=ncrna14931	AT5G09545;AT5G09555
AtLnc1868	chr5	26459865	26460118		class_code=u	ID=20_00044879
AtLnc1869	chr5	26562098	26562651		class_code=u	ID=20_00044901
AtLnc1870	chr5	26575294	26575791		class_code=x	ID=20_00044908
AtLnc1871	chr5	26729804	26730262		class_code=u	ID=20_00044944
AtLnc1872	chr5	26829827	26830124		class_code=u	ID=20_00044959
AtLnc1873	chr5	26835541	26836012		class_code=u	ID=20_00044960
AtLnc1874	chr5	26949689	26949904		class_code=u	ID=20_00044979
AtLnc1875	chr5	26972840	26973280		class_code=u	ID=20_00044983
AtLnc1876	chr5	24336	24698		class_code=x	ID=20_00044993
AtLnc1877	chr5	30084	31036		class_code=u	ID=20_00044998
AtLnc1878	chr5	36849	37189		class_code=i	ID=20_00045000
AtLnc1879	chr5	91621	92014		class_code=x	ID=20_00045007
AtLnc1880	chr5	141172	142793		class_code=x	ID=20_00045020		AT5G00755;AT5G00750
AtLnc1881	chr5	318986	319935		class_code=u	ID=20_00045065
AtLnc1882	chr5	335145	335527		class_code=u	ID=20_00045066	ID=ncrna7383
AtLnc1883	chr5	336605	336960		class_code=u	ID=20_00045067	ID=ncrna7383
AtLnc1884	chr5	524571	524849		class_code=u	ID=20_00045108	ID=ncrna13519	AT5G00845	CNT2085497
AtLnc1885	chr5	724791	725289		class_code=x	ID=20_00045146
AtLnc1886	chr5	735937	736436		class_code=x	ID=20_00045147
AtLnc1887	chr5	888067	888384		class_code=u	ID=20_00045183
AtLnc1888	chr5	919440	921004		class_code=x	ID=20_00045191
AtLnc1889	chr5	972982	973336		class_code=i	ID=20_00045200
AtLnc1890	chr5	1042744	1043081		class_code=u	ID=20_00045219	ID=ncrna6436
AtLnc1891	chr5	1073017	1073356		class_code=i	ID=20_00045226
AtLnc1892	chr5	1114143	1114681		class_code=i	ID=20_00045239
AtLnc1893	chr5	1242460	1242676		class_code=x	ID=20_00045260
AtLnc1894	chr5	1242821	1243390		class_code=x	ID=20_00045261
AtLnc1895	chr5	1341925	1343751		class_code=u	ID=20_00045278	ID=ncrna13536;ID=ncrna13535	AT5G00980;AT5G00985
AtLnc1896	chr5	1526286	1526745		class_code=u	ID=20_00045323			CNT2087108
AtLnc1897	chr5	1562582	1562954		class_code=u	ID=20_00045329	ID=ncrna14280	AT5G01045	CNT2086068
AtLnc1898	chr5	1618731	1620113		class_code=x	ID=20_00045344	ID=ncrna14282	AT5G01055	CNT2085620
AtLnc1899	chr5	2144621	2144983		class_code=u	ID=20_00045476
AtLnc1900	chr5	2215658	2216531		class_code=x	ID=20_00045490	ID=ncrna7518	AT5G07152
AtLnc1901	chr5	2224018	2226235		class_code=x	ID=20_00045493	ID=ncrna13557;ID=ncrna14296	AT5G01345
AtLnc1902	chr5	2224736	2226235		class_code=x	ID=20_00045494	ID=ncrna13557;ID=ncrna14296	AT5G01345
AtLnc1903	chr5	2449052	2449379		class_code=u	ID=20_00045537
AtLnc1904	chr5	3452641	3452866		class_code=i	ID=20_00045805
AtLnc1905	chr5	3467828	3469375		class_code=x	ID=20_00045811		AT5G10965	CNT2088872;CNT2086866;CNT2086066
AtLnc1906	chr5	3600617	3601362		class_code=u	ID=20_00045835
AtLnc1907	chr5	3600617	3601362		class_code=u	ID=20_00045836
AtLnc1908	chr5	3600617	3601362		class_code=u	ID=20_00045837
AtLnc1909	chr5	3600617	3601362		class_code=u	ID=20_00045838
AtLnc1910	chr5	3688921	3689208		class_code=u	ID=20_00045870
AtLnc1911	chr5	3785008	3785464		class_code=u	ID=20_00045886
AtLnc1912	chr5	3786000	3786264		class_code=u	ID=20_00045887	ID=ncrna13591	AT5G01885	CNT2088126
AtLnc1913	chr5	3945189	3945462		class_code=u	ID=20_00045924
AtLnc1914	chr5	4051699	4051940		class_code=i	ID=20_00045962
AtLnc1915	chr5	4155186	4155514		class_code=u	ID=20_00045983	ID=ncrna6638
AtLnc1916	chr5	4190742	4190986		class_code=u	ID=20_00045990
AtLnc1917	chr5	4199239	4199556		class_code=u	ID=20_00045994	ID=ncrna14354
AtLnc1918	chr5	4495235	4495444		class_code=i	ID=20_00046058	ID=ncrna6663	AT5G02125	CNT2085949
AtLnc1919	chr5	4545468	4545698		class_code=u	ID=20_00046068
AtLnc1920	chr5	4724377	4726114		class_code=x	ID=20_00046124
AtLnc1921	chr5	4734876	4735887		class_code=u	ID=20_00046133
AtLnc1922	chr5	4736078	4736337		class_code=u	ID=20_00046134
AtLnc1923	chr5	5072869	5073109		class_code=u	ID=20_00046207
AtLnc1924	chr5	5084677	5085413		class_code=x	ID=20_00046208			CNT2087048;CNT2086439
AtLnc1925	chr5	5215724	5216214		class_code=u	ID=20_00046228	ID=ncrna14377;ID=ncrna7643	AT5G02485
AtLnc1926	chr5	5790429	5791063		class_code=u	ID=20_00046359
AtLnc1927	chr5	5952746	5953079		class_code=u	ID=20_00046391	ID=ncrna14395	AT5G02825
AtLnc1928	chr5	6009257	6009463		class_code=i	ID=20_00046404
AtLnc1929	chr5	6083220	6083627		class_code=i	ID=20_00046431
AtLnc1930	chr5	6392011	6392230		class_code=u	ID=20_00046488	ID=ncrna14405	AT5G02955
AtLnc1931	chr5	6392366	6392702		class_code=u	ID=20_00046489	ID=ncrna14405	AT5G02955
AtLnc1932	chr5	6392867	6393181		class_code=u	ID=20_00046490
AtLnc1933	chr5	6442647	6442929		class_code=u	ID=20_00046501
AtLnc1934	chr5	6451535	6451810		class_code=u	ID=20_00046504	ID=ncrna14410	AT5G03035	CNT2086380
AtLnc1935	chr5	6477117	6477356		class_code=u	ID=20_00046506
AtLnc1936	chr5	6481780	6482297		class_code=u	ID=20_00046508
AtLnc1937	chr5	6602929	6603164		class_code=u	ID=20_00046528
AtLnc1938	chr5	6663694	6664433		class_code=u	ID=20_00046537	ID=ncrna13658	AT5G03085	CNT2085268
AtLnc1939	chr5	6691847	6692199		class_code=u	ID=20_00046544
AtLnc1940	chr5	6692494	6693160		class_code=x	ID=20_00046545
AtLnc1941	chr5	6832003	6832444		class_code=u	ID=20_00046585
AtLnc1942	chr5	6906253	6906472		class_code=u	ID=20_00046605
AtLnc1943	chr5	6980927	6981349		class_code=i	ID=20_00046631
AtLnc1944	chr5	7114811	7115857		class_code=u	ID=20_00046668
AtLnc1945	chr5	7204920	7205337		class_code=u	ID=20_00046686	ID=ncrna7702
AtLnc1946	chr5	7270227	7270565		class_code=u	ID=20_00046697
AtLnc1947	chr5	7270227	7271299		class_code=u	ID=20_00046698	ID=ncrna13668;ID=ncrna14429	AT5G03335;AT5G03325
AtLnc1948	chr5	7270227	7271299		class_code=u	ID=20_00046699	ID=ncrna13668;ID=ncrna14429	AT5G03335;AT5G03325
AtLnc1949	chr5	7379456	7380630		class_code=x	ID=20_00046725
AtLnc1950	chr5	7708815	7709179		class_code=u	ID=20_00046799
AtLnc1951	chr5	7799878	7800666		class_code=u	ID=20_00046810
AtLnc1952	chr5	7799878	7800666		class_code=u	ID=20_00046811
AtLnc1953	chr5	7891190	7891639		class_code=u	ID=20_00046828	ID=ncrna13694	AT5G03615	CNT2084847
AtLnc1954	chr5	8176399	8177595		class_code=u	ID=20_00046889			CNT2088082
AtLnc1955	chr5	8191950	8192259		class_code=u	ID=20_00046895
AtLnc1956	chr5	8244474	8250326		class_code=u	ID=20_00046905	ID=ncrna13704	AT5G03715
AtLnc1957	chr5	8244474	8250326		class_code=u	ID=20_00046906	ID=ncrna13704	AT5G03715
AtLnc1958	chr5	8244474	8250906		class_code=u	ID=20_00046907	ID=ncrna13704	AT5G03715
AtLnc1959	chr5	8373161	8373717		class_code=u	ID=20_00046939
AtLnc1960	chr5	8373161	8373757		class_code=u	ID=20_00046940
AtLnc1961	chr5	8492956	8493164		class_code=i	ID=20_00046970
AtLnc1962	chr5	8565684	8565895		class_code=i	ID=20_00046990
AtLnc1963	chr5	8566125	8566399		class_code=i	ID=20_00046991
AtLnc1964	chr5	8588962	8589164		class_code=u	ID=20_00046993
AtLnc1965	chr5	8651497	8652162		class_code=u	ID=20_00047010
AtLnc1966	chr5	8652575	8652818		class_code=u	ID=20_00047011
AtLnc1967	chr5	8895400	8895694		class_code=x	ID=20_00047045
AtLnc1968	chr5	8961710	8962556		class_code=u	ID=20_00047056
AtLnc1969	chr5	8962711	8963061		class_code=u	ID=20_00047057	ID=ncrna14477	AT5G04065
AtLnc1970	chr5	9022755	9023279		class_code=u	ID=20_00047074
AtLnc1971	chr5	9125509	9125823		class_code=i	ID=20_00047099
AtLnc1972	chr5	9280840	9281059		class_code=u	ID=20_00047120
AtLnc1973	chr5	9424507	9425006		class_code=u	ID=20_00047145
AtLnc1974	chr5	9517654	9519353		class_code=x	ID=20_00047165	ID=ncrna13744	AT5G04355;AT5G27037
AtLnc1975	chr5	9544750	9545215		class_code=u	ID=20_00047174
AtLnc1976	chr5	9654663	9655373		class_code=u	ID=20_00047185	ID=ncrna13746	AT5G04405	CNT2088642
AtLnc1977	chr5	9654663	9655392		class_code=u	ID=20_00047186	ID=ncrna13746	AT5G04405	CNT2088642
AtLnc1978	chr5	9818573	9819112		class_code=u	ID=20_00047208	ID=ncrna14497	AT5G04435
AtLnc1979	chr5	9855615	9855948		class_code=x	ID=20_00047212
AtLnc1980	chr5	9856073	9856383		class_code=x	ID=20_00047213
AtLnc1981	chr5	9946709	9947221		class_code=u	ID=20_00047229
AtLnc1982	chr5	9968167	9968664		class_code=u	ID=20_00047233
AtLnc1983	chr5	10019419	10019771		class_code=u	ID=20_00047239
AtLnc1984	chr5	10357519	10358474		class_code=x	ID=20_00047301	ID=ncrna6887
AtLnc1985	chr5	10417122	10417596		class_code=u	ID=20_00047313
AtLnc1986	chr5	10417122	10417897		class_code=u	ID=20_00047314
AtLnc1987	chr5	10418054	10421770		class_code=u	ID=20_00047315			CNT2085429
AtLnc1988	chr5	10421875	10424080		class_code=u	ID=20_00047316
AtLnc1989	chr5	10630354	10630711		class_code=x	ID=20_00047337		AT5G28625
AtLnc1990	chr5	10762146	10762931		class_code=u	ID=20_00047359	ID=ncrna13786
AtLnc1991	chr5	10762146	10762947		class_code=u	ID=20_00047360	ID=ncrna13786
AtLnc1992	chr5	10805009	10805827		class_code=u	ID=20_00047370	ID=ncrna14529;ID=ncrna13788	AT5G04825;AT5G04845
AtLnc1993	chr5	10905327	10906145		class_code=x	ID=20_00047386	ID=ncrna6897
AtLnc1994	chr5	11193110	11193631		class_code=u	ID=20_00047435
AtLnc1995	chr5	13361517	13361750		class_code=u	ID=20_00047676	ID=ncrna6912
AtLnc1996	chr5	13803176	13803682		class_code=u	ID=20_00047740
AtLnc1997	chr5	13934407	13935186		class_code=x	ID=20_00047765	ID=ncrna7857
AtLnc1998	chr5	13988090	13988664		class_code=u	ID=20_00047775	ID=ncrna14588
AtLnc1999	chr5	14061070	14061473		class_code=u	ID=20_00047783
[truncated: 133 more rows]

## Sheet:  PlncDB ID
ID="ncrna1";Name="linc_5106-Matsui2008|Group1,1258-Okamoto2010|Seed_Group0001"
ID="ncrna2";Name="linc_2819-Okamoto2010|Seed_Group0080"
ID="ncrna3";Name="linc_3260-Okamoto2010|Seed_Group0081"
ID="ncrna4";Name="linc_3193-ESTv71|gnl|UG|At#S20814174,4457-Matsui2008|Group113"
ID="ncrna5";Name="linc_2129-ESTv71|gnl|UG|At#S34117373,680-Matsui2008|Group116,4310-Okamoto2010|Seed_Group0085"
ID="ncrna6";Name="linc_1266-ESTv71|gnl|UG|At#S34117777"
ID="ncrna7";Name="linc_3461-Okamoto2010|Seed_Group0087"
ID="ncrna8";Name="linc_2968-ESTv71|gnl|UG|At#S11742676"
ID="ncrna9";Name="linc_4858-Okamoto2010|Seed_Group0088"
ID="ncrna10";Name="linc_3853-Matsui2008|Group119"
ID="ncrna11";Name="linc_2825-Okamoto2010|Seed_Group0089"
ID="ncrna12";Name="linc_3945-ESTv71|gnl|UG|At#S11742654"
ID="ncrna13";Name="linc_5098-Okamoto2010|Seed_Group0090"
ID="ncrna14";Name="linc_4609-Okamoto2010|Seed_Group0092"
ID="ncrna15";Name="linc_3019-ESTv71|gnl|UG|At#S11742627"
ID="ncrna16";Name="linc_352-Matsui2008|Group122,302-Okamoto2010|Seed_Group0093"
ID="ncrna17";Name="linc_2519-Matsui2008|Group123"
ID="ncrna18";Name="linc_2218-Matsui2008|Group124"
ID="ncrna19";Name="linc_103-Matsui2008|Group126,441-Okamoto2010|Seed_Group0094"
ID="ncrna20";Name="linc_4473-Matsui2008|Group127"
ID="ncrna21";Name="linc_2964-Matsui2008|Group128,1779-ESTv71|gnl|UG|At#S26538508"
ID="ncrna22";Name="linc_703-Matsui2008|Group129"
ID="ncrna23";Name="linc_1828-Okamoto2010|Seed_Group0095"
ID="ncrna24";Name="linc_2063-Matsui2008|Group130"
ID="ncrna25";Name="linc_1017-Matsui2008|Group131"
ID="ncrna26";Name="linc_532-Matsui2008|Group132,1968-Okamoto2010|Seed_Group0097"
ID="ncrna27";Name="linc_2825-Matsui2008|Group133,1738-Okamoto2010|Seed_Group0098"
ID="ncrna28";Name="linc_1215-Matsui2008|Group134,5169-Okamoto2010|Seed_Group0099"
ID="ncrna29";Name="linc_4471-Okamoto2010|Seed_Group0103,3874-Matsui2008|Group139"
ID="ncrna30";Name="linc_4340-Okamoto2010|Seed_Group0105"
ID="ncrna31";Name="linc_1922-Matsui2008|Group141"
ID="ncrna32";Name="linc_2021-ESTv71|gnl|UG|At#S20537009"
ID="ncrna33";Name="linc_5636-Matsui2008|Group143"
ID="ncrna34";Name="linc_2875-Okamoto2010|Seed_Group0107"
ID="ncrna35";Name="linc_4715-Matsui2008|Group144,2836-Okamoto2010|Seed_Group0108"
ID="ncrna36";Name="linc_2508-Matsui2008|Group145,3561-Okamoto2010|Seed_Group0109"
ID="ncrna37";Name="linc_3286-Matsui2008|Group147"
ID="ncrna38";Name="linc_1239-Matsui2008|Group148"
ID="ncrna39";Name="linc_6185-Matsui2008|Group149"
ID="ncrna40";Name="linc_1251-ESTv71|gnl|UG|At#S11809097"
ID="ncrna41";Name="linc_2608-Matsui2008|Group150"
ID="ncrna42";Name="linc_3588-Okamoto2010|Seed_Group0114"
ID="ncrna43";Name="linc_4420-Okamoto2010|Seed_Group0115"
ID="ncrna44";Name="linc_1180-Okamoto2010|Seed_Group0116"
ID="ncrna45";Name="linc_5728-Matsui2008|Group152"
ID="ncrna46";Name="linc_3396-Matsui2008|Group153"
ID="ncrna47";Name="linc_5878-Matsui2008|Group155"
ID="ncrna48";Name="linc_366-Matsui2008|Group156,1013-Okamoto2010|Seed_Group0120"
ID="ncrna49";Name="linc_2102-Okamoto2010|Seed_Group0121"
ID="ncrna50";Name="linc_4308-Okamoto2010|Seed_Group0122"
ID="ncrna51";Name="linc_5564-Matsui2008|Group157,2486-Okamoto2010|Seed_Group0123"
ID="ncrna52";Name="linc_2661-ESTv71|gnl|UG|At#S37223916"
ID="ncrna53";Name="linc_2681-Matsui2008|Group163,3611-Okamoto2010|Seed_Group0128"
ID="ncrna54";Name="linc_3278-Okamoto2010|Seed_Group0129"
ID="ncrna55";Name="linc_2219-Matsui2008|Group165,2382-Okamoto2010|Seed_Group0131"
ID="ncrna56";Name="linc_3573-Matsui2008|Group166"
ID="ncrna57";Name="linc_4461-ESTv71|gnl|UG|At#S34115485,1209-Matsui2008|Group168"
ID="ncrna58";Name="linc_4823-Matsui2008|Group173,2270-ESTv71|gnl|UG|At#S30467376"
ID="ncrna59";Name="linc_2339-Okamoto2010|Seed_Group0134,25-Matsui2008|Group174"
ID="ncrna60";Name="linc_1631-Matsui2008|Group175"
ID="ncrna61";Name="linc_331-ESTv71|gnl|UG|At#S11643501"
ID="ncrna62";Name="linc_4331-Matsui2008|Group176,5279-Okamoto2010|Seed_Group0135"
ID="ncrna63";Name="linc_1974-Matsui2008|Group178"
ID="ncrna64";Name="linc_3426-ESTv71|gnl|UG|At#S11742421"
ID="ncrna65";Name="linc_4722-Okamoto2010|Seed_Group0137"
ID="ncrna66";Name="linc_2428-ESTv71|gnl|UG|At#S11824257"
ID="ncrna67";Name="linc_3623-Okamoto2010|Seed_Group0138"
ID="ncrna68";Name="linc_1923-Matsui2008|Group179"
ID="ncrna69";Name="linc_2931-Matsui2008|Group181,774-Okamoto2010|Seed_Group0139"
ID="ncrna70";Name="linc_4932-Matsui2008|Group182,243-Okamoto2010|Seed_Group0140"
ID="ncrna71";Name="linc_1463-ESTv71|gnl|UG|At#S18892765,72-Matsui2008|Group185,925-Okamoto2010|Seed_Group0143"
ID="ncrna72";Name="linc_960-ESTv71|gnl|UG|At#S11742400"
ID="ncrna73";Name="linc_5397-Matsui2008|Group187"
ID="ncrna74";Name="linc_3313-Matsui2008|Group191"
ID="ncrna75";Name="linc_421-ESTv71|gnl|UG|At#S11742383"
ID="ncrna76";Name="linc_2820-ESTv71|gnl|UG|At#S38434417"
ID="ncrna77";Name="linc_2877-ESTv71|gnl|UG|At#S11742373"
ID="ncrna78";Name="linc_328-Matsui2008|Group194"
ID="ncrna79";Name="linc_3895-ESTv71|gnl|UG|At#S26540276"
ID="ncrna80";Name="linc_2996-ESTv71|gnl|UG|At#S11742366"
ID="ncrna81";Name="linc_658-Matsui2008|Group198,3150-Okamoto2010|Seed_Group0150"
ID="ncrna82";Name="linc_2374-Okamoto2010|Seed_Group0152"
ID="ncrna83";Name="linc_4708-Matsui2008|Group200,2388-Okamoto2010|Seed_Group0153"
ID="ncrna84";Name="linc_4452-ESTv71|gnl|UG|At#S18942630"
ID="ncrna85";Name="linc_3038-Matsui2008|Group201,1640-Okamoto2010|Seed_Group0154,372-ESTv71|gnl|UG|At#S35248699"
ID="ncrna86";Name="linc_2443-Okamoto2010|Seed_Group0155"
ID="ncrna87";Name="linc_1798-ESTv71|gnl|UG|At#S37211631"
ID="ncrna88";Name="linc_5531-Matsui2008|Group202,915-Okamoto2010|Seed_Group0156"
ID="ncrna89";Name="linc_4301-Okamoto2010|Seed_Group0157"
ID="ncrna90";Name="linc_1971-Matsui2008|Group203"
ID="ncrna91";Name="linc_3990-ESTv71|gnl|UG|At#S43850686"
ID="ncrna92";Name="linc_2798-Matsui2008|Group205,2559-ESTv71|gnl|UG|At#S30625317"
ID="ncrna93";Name="linc_1766-Matsui2008|Group207"
ID="ncrna94";Name="linc_555-Matsui2008|Group208,3648-Okamoto2010|Seed_Group0161"
ID="ncrna95";Name="linc_2784-Matsui2008|Group209,2532-Okamoto2010|Seed_Group0162"
ID="ncrna96";Name="linc_1262-ESTv71|gnl|UG|At#S11742313"
ID="ncrna97";Name="linc_3684-Matsui2008|Group212"
ID="ncrna98";Name="linc_3291-Matsui2008|Group216,2601-Okamoto2010|Seed_Group0165"
ID="ncrna99";Name="linc_1482-Matsui2008|Group218,2205-Okamoto2010|Seed_Group0167"
ID="ncrna100";Name="linc_3050-Okamoto2010|Seed_Group0168"
ID="ncrna101";Name="linc_326-Matsui2008|Group221,2699-Okamoto2010|Seed_Group0169"
ID="ncrna102";Name="linc_3970-Matsui2008|Group222"
ID="ncrna103";Name="linc_207-ESTv71|gnl|UG|At#S11742287"
ID="ncrna104";Name="linc_26-Matsui2008|Group223"
ID="ncrna105";Name="linc_4230-ESTv71|gnl|UG|At#S22484663"
ID="ncrna106";Name="linc_2071-Okamoto2010|Seed_Group0170"
ID="ncrna107";Name="linc_1461-ESTv71|gnl|UG|At#S21735802"
ID="ncrna108";Name="linc_3620-Okamoto2010|Seed_Group0171"
ID="ncrna109";Name="linc_537-Matsui2008|Group225,2557-Okamoto2010|Seed_Group0173"
ID="ncrna110";Name="linc_1873-Matsui2008|Group226"
ID="ncrna111";Name="linc_1460-Matsui2008|Group228"
ID="ncrna112";Name="linc_4856-Matsui2008|Group230,2991-Okamoto2010|Seed_Group0175"
ID="ncrna113";Name="linc_1614-Matsui2008|Group231"
ID="ncrna114";Name="linc_5078-Matsui2008|Group232"
ID="ncrna115";Name="linc_4105-Okamoto2010|Seed_Group0176"
ID="ncrna116";Name="linc_2707-Okamoto2010|Seed_Group0178"
ID="ncrna117";Name="linc_851-ESTv71|gnl|UG|At#S11742264,6734-Matsui2008|Group235"
ID="ncrna118";Name="linc_6149-Matsui2008|Group237,4534-Okamoto2010|Seed_Group0180"
ID="ncrna119";Name="linc_5127-Matsui2008|Group238"
ID="ncrna120";Name="linc_4354-Matsui2008|Group241,4080-Okamoto2010|Seed_Group0183"
ID="ncrna121";Name="linc_4489-Okamoto2010|Seed_Group0185"
ID="ncrna122";Name="linc_6706-Matsui2008|Group244"
ID="ncrna123";Name="linc_759-ESTv71|gnl|UG|At#S30651912,2663-Matsui2008|Group247,369-Okamoto2010|Seed_Group0187"
ID="ncrna124";Name="linc_489-ESTv71|gnl|UG|At#S20540815"
ID="ncrna125";Name="linc_1507-Okamoto2010|Seed_Group0190"
ID="ncrna126";Name="linc_4571-Okamoto2010|Seed_Group0192"
ID="ncrna127";Name="linc_3500-Okamoto2010|Seed_Group0197"
ID="ncrna128";Name="linc_2469-ESTv71|gnl|UG|At#S22484662"
ID="ncrna129";Name="linc_4687-Okamoto2010|Seed_Group0198"
ID="ncrna130";Name="linc_4705-Okamoto2010|Seed_Group0199"
ID="ncrna131";Name="linc_2978-Matsui2008|Group256"
ID="ncrna132";Name="linc_4123-Okamoto2010|Seed_Group0228"
ID="ncrna133";Name="linc_1332-ESTv71|gnl|UG|At#S11742099"
ID="ncrna134";Name="linc_3283-ESTv71|gnl|UG|At#S24442470,615-Matsui2008|Group294"
ID="ncrna135";Name="linc_1712-ESTv71|gnl|UG|At#S11742091"
ID="ncrna136";Name="linc_332-ESTv71|gnl|UG|At#S34114375"
ID="ncrna137";Name="linc_1624-ESTv71|gnl|UG|At#S11741930"
ID="ncrna138";Name="linc_5861-Matsui2008|Group340"
ID="ncrna139";Name="linc_2515-ESTv71|gnl|UG|At#S11741926"
ID="ncrna140";Name="linc_4131-Matsui2008|Group343"
ID="ncrna141";Name="linc_91-Matsui2008|Group344"
ID="ncrna142";Name="linc_2225-Matsui2008|Group345"
ID="ncrna143";Name="linc_4780-Okamoto2010|Seed_Group0265,152-Matsui2008|Group346"
ID="ncrna144";Name="linc_6267-Matsui2008|Group348"
ID="ncrna145";Name="linc_584-Matsui2008|Group352,1487-Okamoto2010|Seed_Group0266"
ID="ncrna146";Name="linc_2098-ESTv71|gnl|UG|At#S11741882"
ID="ncrna147";Name="linc_1722-Okamoto2010|Seed_Group0269"
ID="ncrna148";Name="linc_1979-Okamoto2010|Seed_Group0270"
ID="ncrna149";Name="linc_2330-ESTv71|gnl|UG|At#S58725924"
ID="ncrna150";Name="linc_3207-Matsui2008|Group360"
ID="ncrna151";Name="linc_3130-ESTv71|gnl|UG|At#S18896128"
ID="ncrna152";Name="linc_585-ESTv71|gnl|UG|At#S11741855"
ID="ncrna153";Name="linc_2593-Matsui2008|Group361"
ID="ncrna154";Name="linc_3730-ESTv71|gnl|UG|At#S11741848"
ID="ncrna155";Name="linc_6503-Matsui2008|Group366,3409-Okamoto2010|Seed_Group0276"
ID="ncrna156";Name="linc_4567-Okamoto2010|Seed_Group0277,5856-Matsui2008|Group367"
ID="ncrna157";Name="linc_6447-Matsui2008|Group370,1005-Okamoto2010|Seed_Group0279"
ID="ncrna158";Name="linc_1827-Matsui2008|Group371"
ID="ncrna159";Name="linc_2109-Okamoto2010|Seed_Group0282"
ID="ncrna160";Name="linc_3450-Okamoto2010|Seed_Group0283"
ID="ncrna161";Name="linc_6600-Matsui2008|Group374"
ID="ncrna162";Name="linc_745-Matsui2008|Group376,5124-Okamoto2010|Seed_Group0285"
ID="ncrna163";Name="linc_2532-ESTv71|gnl|UG|At#S11741822"
ID="ncrna164";Name="linc_4559-Okamoto2010|Seed_Group0287"
ID="ncrna165";Name="linc_3716-ESTv71|gnl|UG|At#S37211179"
ID="ncrna166";Name="linc_6067-Matsui2008|Group381,4130-Okamoto2010|Seed_Group0289"
ID="ncrna167";Name="linc_242-ESTv71|gnl|UG|At#S11741800"
ID="ncrna168";Name="linc_3120-ESTv71|gnl|UG|At#S30646320"
ID="ncrna169";Name="linc_4252-Matsui2008|Group383,4303-Okamoto2010|Seed_Group0294"
ID="ncrna170";Name="linc_1976-ESTv71|gnl|UG|At#S11741789"
ID="ncrna171";Name="linc_1688-Matsui2008|Group384,1468-Okamoto2010|Seed_Group0295"
ID="ncrna172";Name="linc_2319-Matsui2008|Group385,3504-Okamoto2010|Seed_Group0296"
ID="ncrna173";Name="linc_4012-ESTv71|gnl|UG|At#S28282647"
ID="ncrna174";Name="linc_4430-Okamoto2010|Seed_Group0300"
ID="ncrna175";Name="linc_5327-Matsui2008|Group390"
ID="ncrna176";Name="linc_6618-Matsui2008|Group391,1547-Okamoto2010|Seed_Group0301"
ID="ncrna177";Name="linc_1920-ESTv71|gnl|UG|At#S18896672"
ID="ncrna178";Name="linc_5419-Matsui2008|Group392,4368-Okamoto2010|Seed_Group0303"
ID="ncrna179";Name="linc_5295-Okamoto2010|Seed_Group0304"
ID="ncrna180";Name="linc_4551-Matsui2008|Group393,3328-Okamoto2010|Seed_Group0305"
ID="ncrna181";Name="linc_215-Matsui2008|Group395"
ID="ncrna182";Name="linc_6218-Matsui2008|Group396,794-Okamoto2010|Seed_Group0306"
ID="ncrna183";Name="linc_2701-ESTv71|gnl|UG|At#S30625276"
ID="ncrna184";Name="linc_3049-ESTv71|gnl|UG|At#S34115244,2236-Matsui2008|Group399,2878-Okamoto2010|Seed_Group0311"
ID="ncrna185";Name="linc_3940-ESTv71|gnl|UG|At#S11741719"
ID="ncrna186";Name="linc_3651-Okamoto2010|Seed_Group0313"
ID="ncrna187";Name="linc_2435-Matsui2008|Group401"
ID="ncrna188";Name="linc_1324-ESTv71|gnl|UG|At#S21736065"
ID="ncrna189";Name="linc_3774-Matsui2008|Group404"
ID="ncrna190";Name="linc_3865-Matsui2008|Group405,3395-Okamoto2010|Seed_Group0316"
ID="ncrna191";Name="linc_2095-Okamoto2010|Seed_Group0317"
ID="ncrna192";Name="linc_4880-Okamoto2010|Seed_Group0318"
ID="ncrna193";Name="linc_1075-Matsui2008|Group407,343-Okamoto2010|Seed_Group0319"
ID="ncrna194";Name="linc_167-ESTv71|gnl|UG|At#S26539317,496-Matsui2008|Group408"
ID="ncrna195";Name="linc_4223-Okamoto2010|Seed_Group0320,4786-Matsui2008|Group409"
ID="ncrna196";Name="linc_4149-Matsui2008|Group410"
ID="ncrna197";Name="linc_403-Okamoto2010|Seed_Group0322,2030-Matsui2008|Group411"
ID="ncrna198";Name="linc_1031-Okamoto2010|Seed_Group0323"
ID="ncrna199";Name="linc_526-Okamoto2010|Seed_Group0324"
ID="ncrna200";Name="linc_5819-Matsui2008|Group413,3589-Okamoto2010|Seed_Group0326"
ID="ncrna201";Name="linc_2040-ESTv71|gnl|UG|At#S11741665"
ID="ncrna202";Name="linc_1012-ESTv71|gnl|UG|At#S11705944"
ID="ncrna203";Name="linc_4795-Okamoto2010|Seed_Group0329"
ID="ncrna204";Name="linc_5091-Matsui2008|Group419"
ID="ncrna205";Name="linc_1878-ESTv71|gnl|UG|At#S11741637"
ID="ncrna206";Name="linc_3126-ESTv71|gnl|UG|At#S34116158"
ID="ncrna207";Name="linc_2741-Okamoto2010|Seed_Group0332,3698-Matsui2008|Group423"
ID="ncrna208";Name="linc_4775-Matsui2008|Group425,866-Okamoto2010|Seed_Group0335"
ID="ncrna209";Name="linc_4083-Matsui2008|Group426,2611-Okamoto2010|Seed_Group0336"
ID="ncrna210";Name="linc_2794-ESTv71|gnl|UG|At#S11741623"
ID="ncrna211";Name="linc_431-Okamoto2010|Seed_Group0337"
ID="ncrna212";Name="linc_4853-Matsui2008|Group427,1079-Okamoto2010|Seed_Group0338"
ID="ncrna213";Name="linc_4101-ESTv71|gnl|UG|At#S11816504"
ID="ncrna214";Name="linc_461-Okamoto2010|Seed_Group0339,653-Matsui2008|Group428"
ID="ncrna215";Name="linc_3541-Matsui2008|Group431"
ID="ncrna216";Name="linc_1790-ESTv71|gnl|UG|At#S18897143"
ID="ncrna217";Name="linc_3233-Matsui2008|Group433,1983-Okamoto2010|Seed_Group0341"
ID="ncrna218";Name="linc_1111-ESTv71|gnl|UG|At#S11741599"
ID="ncrna219";Name="linc_3637-Matsui2008|Group435"
ID="ncrna220";Name="linc_725-Matsui2008|Group436,4764-Okamoto2010|Seed_Group0342"
ID="ncrna221";Name="linc_564-Matsui2008|Group438,3762-Okamoto2010|Seed_Group0344"
ID="ncrna222";Name="linc_2849-Matsui2008|Group439,4747-Okamoto2010|Seed_Group0345"
ID="ncrna223";Name="linc_5290-Matsui2008|Group440,1867-Okamoto2010|Seed_Group0346"
ID="ncrna224";Name="linc_3076-Okamoto2010|Seed_Group0347"
ID="ncrna225";Name="linc_2211-Matsui2008|Group443,3252-Okamoto2010|Seed_Group0349"
ID="ncrna226";Name="linc_6740-Matsui2008|Group445"
ID="ncrna227";Name="linc_6117-Matsui2008|Group449"
ID="ncrna228";Name="linc_1540-Matsui2008|Group450"
ID="ncrna229";Name="linc_5538-Matsui2008|Group452,5138-Okamoto2010|Seed_Group0353"
ID="ncrna230";Name="linc_702-Matsui2008|Group453,1449-Okamoto2010|Seed_Group0354"
ID="ncrna231";Name="linc_3889-Matsui2008|Group454,129-Okamoto2010|Seed_Group0355"
ID="ncrna232";Name="linc_1287-Okamoto2010|Seed_Group0356"
ID="ncrna233";Name="linc_3042-Matsui2008|Group455"
ID="ncrna234";Name="linc_3401-ESTv71|gnl|UG|At#S11741556"
ID="ncrna235";Name="linc_1603-ESTv71|gnl|UG|At#S11741554"
ID="ncrna236";Name="linc_1805-Matsui2008|Group459,1490-Okamoto2010|Seed_Group0359"
ID="ncrna237";Name="linc_3257-Okamoto2010|Seed_Group0360"
ID="ncrna238";Name="linc_1042-Okamoto2010|Seed_Group0361"
ID="ncrna239";Name="linc_3381-Okamoto2010|Seed_Group0362"
ID="ncrna240";Name="linc_765-Okamoto2010|Seed_Group0363,3907-ESTv71|gnl|UG|At#S11751262,1349-Matsui2008|Group461"
ID="ncrna241";Name="linc_2386-Okamoto2010|Seed_Group0364"
ID="ncrna242";Name="linc_3949-ESTv71|gnl|UG|At#S11709895"
ID="ncrna243";Name="linc_3997-Matsui2008|Group464"
ID="ncrna244";Name="linc_3519-Matsui2008|Group465,2379-Okamoto2010|Seed_Group0366"
ID="ncrna245";Name="linc_1928-ESTv71|gnl|UG|At#S11741518"
ID="ncrna246";Name="linc_2202-Matsui2008|Group480"
ID="ncrna247";Name="linc_2396-ESTv71|gnl|UG|At#S26540534"
ID="ncrna248";Name="linc_4342-Matsui2008|Group516"
ID="ncrna249";Name="linc_1977-ESTv71|gnl|UG|At#S11741363"
ID="ncrna250";Name="linc_4450-ESTv71|gnl|UG|At#S11651771,3724-Okamoto2010|Seed_Group0408,3554-Matsui2008|Group517"
ID="ncrna251";Name="linc_4403-Matsui2008|Group518,864-Okamoto2010|Seed_Group0409"
ID="ncrna252";Name="linc_4863-Matsui2008|Group519"
ID="ncrna253";Name="linc_2011-ESTv71|gnl|UG|At#S11741348"
ID="ncrna254";Name="linc_2634-ESTv71|gnl|UG|At#S34117536"
ID="ncrna255";Name="linc_479-Okamoto2010|Seed_Group0411"
ID="ncrna256";Name="linc_1047-Matsui2008|Group524"
ID="ncrna257";Name="linc_3036-ESTv71|gnl|UG|At#S38434334"
ID="ncrna258";Name="linc_2517-Okamoto2010|Seed_Group0413"
ID="ncrna259";Name="linc_2527-Okamoto2010|Seed_Group0414"
ID="ncrna260";Name="linc_6892-Matsui2008|Group526,485-Okamoto2010|Seed_Group0415"
ID="ncrna261";Name="linc_6547-Matsui2008|Group528"
ID="ncrna262";Name="linc_3187-Matsui2008|Group530,249-Okamoto2010|Seed_Group0417"
ID="ncrna263";Name="linc_2613-ESTv71|gnl|UG|At#S11741301"
ID="ncrna264";Name="linc_6392-Matsui2008|Group534"
ID="ncrna265";Name="linc_2831-Okamoto2010|Seed_Group0419"
ID="ncrna266";Name="linc_3968-Okamoto2010|Seed_Group0420"
ID="ncrna267";Name="linc_37-Okamoto2010|Seed_Group0423"
ID="ncrna268";Name="linc_3815-Okamoto2010|Seed_Group0424"
ID="ncrna269";Name="linc_6868-Matsui2008|Group541,1271-Okamoto2010|Seed_Group0425"
ID="ncrna270";Name="linc_1494-ESTv71|gnl|UG|At#S28282619"
ID="ncrna271";Name="linc_2564-ESTv71|gnl|UG|At#S11741270"
ID="ncrna272";Name="linc_5142-Okamoto2010|Seed_Group0426,5426-Matsui2008|Group545"
ID="ncrna273";Name="linc_2041-ESTv71|gnl|UG|At#S11741264"
ID="ncrna274";Name="linc_3580-ESTv71|gnl|UG|At#S11741261"
ID="ncrna275";Name="linc_3146-ESTv71|gnl|UG|At#S11741259"
ID="ncrna276";Name="linc_5809-Matsui2008|Group548,3797-Okamoto2010|Seed_Group0428"
ID="ncrna277";Name="linc_4516-Okamoto2010|Seed_Group0429"
ID="ncrna278";Name="linc_1240-ESTv71|gnl|UG|At#S24442054"
ID="ncrna279";Name="linc_2251-ESTv71|gnl|UG|At#S38434327"
ID="ncrna280";Name="linc_5119-Matsui2008|Group551"
ID="ncrna281";Name="linc_1004-Okamoto2010|Seed_Group0430"
ID="ncrna282";Name="linc_2528-ESTv71|gnl|UG|At#S11741237"
ID="ncrna283";Name="linc_4542-ESTv71|gnl|UG|At#S11741230"
ID="ncrna284";Name="linc_4846-Matsui2008|Group555,73-Okamoto2010|Seed_Group0432"
ID="ncrna285";Name="linc_448-Matsui2008|Group556,2673-Okamoto2010|Seed_Group0434"
ID="ncrna286";Name="linc_3092-Matsui2008|Group557"
ID="ncrna287";Name="linc_2603-ESTv71|gnl|UG|At#S11741216"
ID="ncrna288";Name="linc_456-ESTv71|gnl|UG|At#S11741212"
ID="ncrna289";Name="linc_3395-ESTv71|gnl|UG|At#S11741209"
ID="ncrna290";Name="linc_3601-ESTv71|gnl|UG|At#S34114533"
ID="ncrna291";Name="linc_4509-ESTv71|gnl|UG|At#S11665117"
ID="ncrna292";Name="linc_1877-Okamoto2010|Seed_Group0441"
ID="ncrna293";Name="linc_1160-ESTv71|gnl|UG|At#S43850619"
ID="ncrna294";Name="linc_3024-Matsui2008|Group572"
ID="ncrna295";Name="linc_3383-Okamoto2010|Seed_Group0444"
ID="ncrna296";Name="linc_257-ESTv71|gnl|UG|At#S11741164"
ID="ncrna297";Name="linc_505-ESTv71|gnl|UG|At#S18942546"
ID="ncrna298";Name="linc_2193-Matsui2008|Group574,3556-Okamoto2010|Seed_Group0447"
ID="ncrna299";Name="linc_2510-Matsui2008|Group620,2773-ESTv71|gnl|UG|At#S24443584,1985-Okamoto2010|Seed_Group0483"
ID="ncrna300";Name="linc_1947-Okamoto2010|Seed_Group0484"
ID="ncrna301";Name="linc_2785-ESTv71|gnl|UG|At#S18920502"
ID="ncrna302";Name="linc_4421-ESTv71|gnl|UG|At#S18900664"
ID="ncrna303";Name="linc_2924-ESTv71|gnl|UG|At#S18896208"
ID="ncrna304";Name="linc_459-Okamoto2010|Seed_Group0485"
ID="ncrna305";Name="linc_4914-Matsui2008|Group621"
ID="ncrna306";Name="linc_5217-Matsui2008|Group625,2182-Okamoto2010|Seed_Group0487"
ID="ncrna307";Name="linc_2169-Matsui2008|Group626,775-Okamoto2010|Seed_Group0488"
ID="ncrna308";Name="linc_3002-Matsui2008|Group634"
ID="ncrna309";Name="linc_1973-Matsui2008|Group639,2461-Okamoto2010|Seed_Group0497"
ID="ncrna310";Name="linc_1046-Matsui2008|Group640,849-Okamoto2010|Seed_Group0498"
ID="ncrna311";Name="linc_3372-ESTv71|gnl|UG|At#S11775633"
ID="ncrna312";Name="linc_5296-Okamoto2010|Seed_Group0503"
ID="ncrna313";Name="linc_4189-Matsui2008|Group647"
ID="ncrna314";Name="linc_5209-Okamoto2010|Seed_Group0505"
ID="ncrna315";Name="linc_332-Matsui2008|Group648,4672-Okamoto2010|Seed_Group0506"
ID="ncrna316";Name="linc_672-ESTv71|gnl|UG|At#S11740931"
ID="ncrna317";Name="linc_2123-ESTv71|gnl|UG|At#S11648321"
ID="ncrna318";Name="linc_5202-Matsui2008|Group652,2186-Okamoto2010|Seed_Group0508"
ID="ncrna319";Name="linc_4847-Okamoto2010|Seed_Group0509,4226-ESTv71|gnl|UG|At#S26539341"
ID="ncrna320";Name="linc_632-ESTv71|gnl|UG|At#S14273754"
ID="ncrna321";Name="linc_1875-Matsui2008|Group653"
ID="ncrna322";Name="linc_4086-ESTv71|gnl|UG|At#S11740916"
ID="ncrna323";Name="linc_2139-Matsui2008|Group657"
ID="ncrna324";Name="linc_3944-ESTv71|gnl|UG|At#S35219116"
ID="ncrna325";Name="linc_4050-ESTv71|gnl|UG|At#S11766069"
ID="ncrna326";Name="linc_225-Matsui2008|Group659"
ID="ncrna327";Name="linc_2796-Matsui2008|Group660,218-Okamoto2010|Seed_Group0511"
ID="ncrna328";Name="linc_2995-Okamoto2010|Seed_Group0512"
ID="ncrna329";Name="linc_4119-ESTv71|gnl|UG|At#S58725833"
ID="ncrna330";Name="linc_6549-Matsui2008|Group665"
ID="ncrna331";Name="linc_3096-ESTv71|gnl|UG|At#S11740885"
ID="ncrna332";Name="linc_454-ESTv71|gnl|UG|At#S38434310"
ID="ncrna333";Name="linc_755-Matsui2008|Group669"
ID="ncrna334";Name="linc_1758-ESTv71|gnl|UG|At#S11740874"
ID="ncrna335";Name="linc_2624-Matsui2008|Group670"
ID="ncrna336";Name="linc_59-ESTv71|gnl|UG|At#S37211790"
ID="ncrna337";Name="linc_1049-Matsui2008|Group673,4701-Okamoto2010|Seed_Group0518"
ID="ncrna338";Name="linc_1675-ESTv71|gnl|UG|At#S11823067"
ID="ncrna339";Name="linc_4207-Matsui2008|Group676,2727-Okamoto2010|Seed_Group0519"
ID="ncrna340";Name="linc_4868-Okamoto2010|Seed_Group0520"
ID="ncrna341";Name="linc_3257-ESTv71|gnl|UG|At#S11740843"
ID="ncrna342";Name="linc_450-Okamoto2010|Seed_Group0522"
ID="ncrna343";Name="linc_3082-Matsui2008|Group683"
ID="ncrna344";Name="linc_3105-Matsui2008|Group684,4995-Okamoto2010|Seed_Group0524"
ID="ncrna345";Name="linc_3237-Matsui2008|Group686,3266-Okamoto2010|Seed_Group0525"
ID="ncrna346";Name="linc_5178-Okamoto2010|Seed_Group0526"
ID="ncrna347";Name="linc_3001-ESTv71|gnl|UG|At#S11740811"
ID="ncrna348";Name="linc_480-Matsui2008|Group691"
ID="ncrna349";Name="linc_5236-Okamoto2010|Seed_Group0530"
ID="ncrna350";Name="linc_1649-Matsui2008|Group692,5278-Okamoto2010|Seed_Group0531"
ID="ncrna351";Name="linc_4722-Matsui2008|Group695"
ID="ncrna352";Name="linc_3603-Matsui2008|Group697"
ID="ncrna353";Name="linc_2694-ESTv71|gnl|UG|At#S26540397,2517-Matsui2008|Group698,2645-Okamoto2010|Seed_Group0533"
ID="ncrna354";Name="linc_1579-ESTv71|gnl|UG|At#S11740783"
ID="ncrna355";Name="linc_3575-ESTv71|gnl|UG|At#S43850593"
ID="ncrna356";Name="linc_915-Matsui2008|Group701"
ID="ncrna357";Name="linc_2279-ESTv71|gnl|UG|At#S11740769"
ID="ncrna358";Name="linc_477-Okamoto2010|Seed_Group0541"
ID="ncrna359";Name="linc_3140-Okamoto2010|Seed_Group0542"
ID="ncrna360";Name="linc_5227-Okamoto2010|Seed_Group0546"
ID="ncrna361";Name="linc_761-ESTv71|gnl|UG|At#S26539392,3807-Matsui2008|Group710"
ID="ncrna362";Name="linc_3437-ESTv71|gnl|UG|At#S11740752"
ID="ncrna363";Name="linc_6742-Matsui2008|Group713"
ID="ncrna364";Name="linc_1850-ESTv71|gnl|UG|At#S35219145"
ID="ncrna365";Name="linc_650-Matsui2008|Group715"
ID="ncrna366";Name="linc_6355-Matsui2008|Group716"
ID="ncrna367";Name="linc_2344-Matsui2008|Group718"
ID="ncrna368";Name="linc_4231-Okamoto2010|Seed_Group0550"
ID="ncrna369";Name="linc_4729-Matsui2008|Group719"
ID="ncrna370";Name="linc_4061-Matsui2008|Group720"
ID="ncrna371";Name="linc_3021-ESTv71|gnl|UG|At#S11740706,87-Matsui2008|Group723"
ID="ncrna372";Name="linc_1084-Okamoto2010|Seed_Group0562,955-Matsui2008|Group735,411-ESTv71|gnl|UG|At#S20531464"
ID="ncrna373";Name="linc_3839-Okamoto2010|Seed_Group0563,2404-Matsui2008|Group737"
ID="ncrna374";Name="linc_3929-Okamoto2010|Seed_Group0564,108-Matsui2008|Group738"
ID="ncrna375";Name="linc_3100-Okamoto2010|Seed_Group0565"
ID="ncrna376";Name="linc_4617-Matsui2008|Group739"
ID="ncrna377";Name="linc_6391-Matsui2008|Group740"
ID="ncrna378";Name="linc_3404-Okamoto2010|Seed_Group0566"
ID="ncrna379";Name="linc_3942-ESTv71|gnl|UG|At#S11740559"
ID="ncrna380";Name="linc_4106-ESTv71|gnl|UG|At#S11740551"
ID="ncrna381";Name="linc_525-ESTv71|gnl|UG|At#S11824234"
ID="ncrna382";Name="linc_4524-ESTv71|gnl|UG|At#S11740532"
ID="ncrna383";Name="linc_2880-ESTv71|gnl|UG|At#S11740515"
ID="ncrna384";Name="linc_1618-ESTv71|gnl|UG|At#S11740510"
ID="ncrna385";Name="linc_3327-Matsui2008|Group742,4663-Okamoto2010|Seed_Group0568"
ID="ncrna386";Name="linc_5491-Matsui2008|Group744"
ID="ncrna387";Name="linc_4344-ESTv71|gnl|UG|At#S18892853"
ID="ncrna388";Name="linc_2310-ESTv71|gnl|UG|At#S58725803"
ID="ncrna389";Name="linc_2738-ESTv71|gnl|UG|At#S35289499"
ID="ncrna390";Name="linc_3538-Matsui2008|Group749"
ID="ncrna391";Name="linc_4494-Okamoto2010|Seed_Group0578"
ID="ncrna392";Name="linc_3529-Okamoto2010|Seed_Group0580"
ID="ncrna393";Name="linc_1087-ESTv71|gnl|UG|At#S11705826"
ID="ncrna394";Name="linc_2665-Okamoto2010|Seed_Group0581"
ID="ncrna395";Name="linc_4645-Matsui2008|Group751"
ID="ncrna396";Name="linc_6189-Matsui2008|Group752,1197-ESTv71|gnl|UG|At#S34116504"
ID="ncrna397";Name="linc_4371-Matsui2008|Group754"
ID="ncrna398";Name="linc_277-Matsui2008|Group755"
ID="ncrna399";Name="linc_4206-Okamoto2010|Seed_Group0584"
ID="ncrna400";Name="linc_2786-ESTv71|gnl|UG|At#S11740331"
ID="ncrna401";Name="linc_6009-Matsui2008|Group757,3681-Okamoto2010|Seed_Group0585"
ID="ncrna402";Name="linc_3349-Okamoto2010|Seed_Group0586,3936-Matsui2008|Group758"
ID="ncrna403";Name="linc_3366-Matsui2008|Group759,154-Okamoto2010|Seed_Group0587"
ID="ncrna404";Name="linc_445-ESTv71|gnl|UG|At#S18893500"
ID="ncrna405";Name="linc_82-Matsui2008|Group760"
ID="ncrna406";Name="linc_3659-Okamoto2010|Seed_Group0588"
ID="ncrna407";Name="linc_4499-Okamoto2010|Seed_Group0589"
ID="ncrna408";Name="linc_1797-Okamoto2010|Seed_Group0590"
ID="ncrna409";Name="linc_56-ESTv71|gnl|UG|At#S11740257"
ID="ncrna410";Name="linc_420-Matsui2008|Group763,3172-Okamoto2010|Seed_Group0591"
ID="ncrna411";Name="linc_1879-Okamoto2010|Seed_Group0592"
ID="ncrna412";Name="linc_3935-ESTv71|gnl|UG|At#S34116405"
ID="ncrna413";Name="linc_1805-Okamoto2010|Seed_Group0593"
ID="ncrna414";Name="linc_3927-ESTv71|gnl|UG|At#S11678114,3717-Matsui2008|Group764,5198-Okamoto2010|Seed_Group0594"
ID="ncrna415";Name="linc_86-Okamoto2010|Seed_Group0595"
ID="ncrna416";Name="linc_1858-ESTv71|gnl|UG|At#S11740145"
ID="ncrna417";Name="linc_6676-Matsui2008|Group765"
ID="ncrna418";Name="linc_1171-Matsui2008|Group767"
ID="ncrna419";Name="linc_2525-Okamoto2010|Seed_Group0599"
ID="ncrna420";Name="linc_1557-ESTv71|gnl|UG|At#S11740079"
ID="ncrna421";Name="linc_1819-Matsui2008|Group769"
ID="ncrna422";Name="linc_3528-Matsui2008|Group772,267-Okamoto2010|Seed_Group0601"
ID="ncrna423";Name="linc_2217-Matsui2008|Group774,298-Okamoto2010|Seed_Group0603"
ID="ncrna424";Name="linc_2892-Matsui2008|Group775,2940-Okamoto2010|Seed_Group0604"
ID="ncrna425";Name="linc_3806-Matsui2008|Group778"
ID="ncrna426";Name="linc_4353-ESTv71|gnl|UG|At#S35235723"
ID="ncrna427";Name="linc_6213-Matsui2008|Group786"
ID="ncrna428";Name="linc_5058-Matsui2008|Group787,2257-Okamoto2010|Seed_Group0607"
ID="ncrna429";Name="linc_3277-ESTv71|gnl|UG|At#S11739880"
ID="ncrna430";Name="linc_2537-Matsui2008|Group790"
ID="ncrna431";Name="linc_1400-Okamoto2010|Seed_Group0612"
ID="ncrna432";Name="linc_105-Okamoto2010|Seed_Group0614"
ID="ncrna433";Name="linc_4899-Okamoto2010|Seed_Group0615"
ID="ncrna434";Name="linc_3201-Okamoto2010|Seed_Group0616,763-ESTv71|gnl|UG|At#S35236603"
ID="ncrna435";Name="linc_3578-Okamoto2010|Seed_Group0617,6891-Matsui2008|Group794"
ID="ncrna436";Name="linc_649-Matsui2008|Group795,2970-Okamoto2010|Seed_Group0618"
ID="ncrna437";Name="linc_2887-ESTv71|gnl|UG|At#S34117614"
ID="ncrna438";Name="linc_217-Matsui2008|Group798"
ID="ncrna439";Name="linc_2741-ESTv71|gnl|UG|At#S11739737"
ID="ncrna440";Name="linc_2393-Matsui2008|Group800"
ID="ncrna441";Name="linc_4317-ESTv71|gnl|UG|At#S11739659"
ID="ncrna442";Name="linc_387-Okamoto2010|Seed_Group0623"
ID="ncrna443";Name="linc_3511-ESTv71|gnl|UG|At#S35257623"
ID="ncrna444";Name="linc_6748-Matsui2008|Group807"
ID="ncrna445";Name="linc_5730-Matsui2008|Group808"
ID="ncrna446";Name="linc_3776-ESTv71|gnl|UG|At#S11739591"
ID="ncrna447";Name="linc_308-Matsui2008|Group810,2756-Okamoto2010|Seed_Group0628"
ID="ncrna448";Name="linc_5088-Okamoto2010|Seed_Group0629"
ID="ncrna449";Name="linc_4480-Matsui2008|Group811"
ID="ncrna450";Name="linc_327-Okamoto2010|Seed_Group0630"
ID="ncrna451";Name="linc_5144-Matsui2008|Group812"
ID="ncrna452";Name="linc_6648-Matsui2008|Group813,3000-Okamoto2010|Seed_Group0631"
ID="ncrna453";Name="linc_6374-Matsui2008|Group814"
ID="ncrna454";Name="linc_3046-Matsui2008|Group815"
ID="ncrna455";Name="linc_4506-ESTv71|gnl|UG|At#S22484634,5504-Matsui2008|Group817,4076-Okamoto2010|Seed_Group0632"
ID="ncrna456";Name="linc_4789-Matsui2008|Group819"
ID="ncrna457";Name="linc_2768-Matsui2008|Group820,2520-Okamoto2010|Seed_Group0634"
ID="ncrna458";Name="linc_2014-Okamoto2010|Seed_Group0638"
ID="ncrna459";Name="linc_1850-Matsui2008|Group824,5008-Okamoto2010|Seed_Group0639"
ID="ncrna460";Name="linc_1442-Matsui2008|Group825"
ID="ncrna461";Name="linc_3030-Okamoto2010|Seed_Group0640"
ID="ncrna462";Name="linc_939-Okamoto2010|Seed_Group0641"
ID="ncrna463";Name="linc_4220-ESTv71|gnl|UG|At#S11739388"
ID="ncrna464";Name="linc_2372-Matsui2008|Group829"
ID="ncrna465";Name="linc_2815-ESTv71|gnl|UG|At#S18321555"
ID="ncrna466";Name="linc_5017-Okamoto2010|Seed_Group0646"
ID="ncrna467";Name="linc_855-Okamoto2010|Seed_Group0647"
ID="ncrna468";Name="linc_1701-ESTv71|gnl|UG|At#S43850549"
ID="ncrna469";Name="linc_4504-ESTv71|gnl|UG|At#S11739255"
ID="ncrna470";Name="linc_1854-ESTv71|gnl|UG|At#S11816470"
ID="ncrna471";Name="linc_2956-Matsui2008|Group838"
ID="ncrna472";Name="linc_4755-Matsui2008|Group839"
ID="ncrna473";Name="linc_4744-Matsui2008|Group840"
ID="ncrna474";Name="linc_6146-Matsui2008|Group842"
ID="ncrna475";Name="linc_5227-Matsui2008|Group845,2543-Okamoto2010|Seed_Group0657"
ID="ncrna476";Name="linc_611-Matsui2008|Group857"
ID="ncrna477";Name="linc_911-Matsui2008|Group862"
ID="ncrna478";Name="linc_5269-Okamoto2010|Seed_Group0675"
ID="ncrna479";Name="linc_2146-ESTv71|gnl|UG|At#S28282563"
ID="ncrna480";Name="linc_2945-ESTv71|gnl|UG|At#S11738851"
ID="ncrna481";Name="linc_6319-Matsui2008|Group870,2579-Okamoto2010|Seed_Group0677"
ID="ncrna482";Name="linc_2304-Okamoto2010|Seed_Group0678"
ID="ncrna483";Name="linc_5199-Okamoto2010|Seed_Group0679"
ID="ncrna484";Name="linc_1753-Okamoto2010|Seed_Group0680"
ID="ncrna485";Name="linc_822-Matsui2008|Group885"
ID="ncrna486";Name="linc_3146-Matsui2008|Group886,2029-Okamoto2010|Seed_Group0689"
ID="ncrna487";Name="linc_2316-ESTv71|gnl|UG|At#S11823473"
ID="ncrna488";Name="linc_1021-ESTv71|gnl|UG|At#S11738473"
ID="ncrna489";Name="linc_163-Matsui2008|Group889"
ID="ncrna490";Name="linc_4475-Matsui2008|Group891"
ID="ncrna491";Name="linc_2036-Okamoto2010|Seed_Group0691"
ID="ncrna492";Name="linc_1823-Okamoto2010|Seed_Group0692"
ID="ncrna493";Name="linc_1336-ESTv71|gnl|UG|At#S11738368"
ID="ncrna494";Name="linc_970-ESTv71|gnl|UG|At#S11738364"
ID="ncrna495";Name="linc_285-Matsui2008|Group895,3723-Okamoto2010|Seed_Group0693,3983-ESTv71|gnl|UG|At#S35308109"
ID="ncrna496";Name="linc_3716-Matsui2008|Group896,1447-Okamoto2010|Seed_Group0694"
ID="ncrna497";Name="linc_6023-Matsui2008|Group897,1680-Okamoto2010|Seed_Group0695"
ID="ncrna498";Name="linc_5248-Okamoto2010|Seed_Group0696"
ID="ncrna499";Name="linc_2079-Okamoto2010|Seed_Group0698"
ID="ncrna500";Name="linc_4949-Okamoto2010|Seed_Group0702"
ID="ncrna501";Name="linc_5421-Matsui2008|Group905"
ID="ncrna502";Name="linc_3481-Okamoto2010|Seed_Group0710"
ID="ncrna503";Name="linc_5163-Matsui2008|Group913"
ID="ncrna504";Name="linc_4356-Matsui2008|Group919,2618-Okamoto2010|Seed_Group0717"
ID="ncrna505";Name="linc_5874-Matsui2008|Group920"
ID="ncrna506";Name="linc_3169-Matsui2008|Group921,1511-Okamoto2010|Seed_Group0718"
ID="ncrna507";Name="linc_3736-Okamoto2010|Seed_Group0723,4809-Matsui2008|Group923"
ID="ncrna508";Name="linc_6130-Matsui2008|Group925"
ID="ncrna509";Name="linc_1437-Okamoto2010|Seed_Group0725,5451-Matsui2008|Group926"
ID="ncrna510";Name="linc_2247-Matsui2008|Group927"
ID="ncrna511";Name="linc_3000-ESTv71|gnl|UG|At#S11738052"
ID="ncrna512";Name="linc_6544-Matsui2008|Group928,3543-Okamoto2010|Seed_Group0728"
ID="ncrna513";Name="linc_1774-ESTv71|gnl|UG|At#S11738008"
ID="ncrna514";Name="linc_416-Okamoto2010|Seed_Group0732"
ID="ncrna515";Name="linc_2284-Matsui2008|Group933"
ID="ncrna516";Name="linc_2017-ESTv71|gnl|UG|At#S11703509"
ID="ncrna517";Name="linc_2120-ESTv71|gnl|UG|At#S11737904"
ID="ncrna518";Name="linc_927-ESTv71|gnl|UG|At#S11737894"
ID="ncrna519";Name="linc_1374-Matsui2008|Group938,426-Okamoto2010|Seed_Group0739"
ID="ncrna520";Name="linc_2267-Matsui2008|Group940,3158-Okamoto2010|Seed_Group0740"
ID="ncrna521";Name="linc_2114-Okamoto2010|Seed_Group0741"
ID="ncrna522";Name="linc_6272-Matsui2008|Group943,4503-Okamoto2010|Seed_Group0743"
ID="ncrna523";Name="linc_3294-ESTv71|gnl|UG|At#S11737834"
ID="ncrna524";Name="linc_307-Matsui2008|Group946"
ID="ncrna525";Name="linc_3548-Matsui2008|Group947,112-ESTv71|gnl|UG|At#S34115230"
ID="ncrna526";Name="linc_4227-Matsui2008|Group948"
ID="ncrna527";Name="linc_1053-Okamoto2010|Seed_Group0747"
ID="ncrna528";Name="linc_2761-Matsui2008|Group949,1349-Okamoto2010|Seed_Group0748"
ID="ncrna529";Name="linc_1924-ESTv71|gnl|UG|At#S11641468"
ID="ncrna530";Name="linc_2507-ESTv71|gnl|UG|At#S34116253"
ID="ncrna531";Name="linc_2676-Okamoto2010|Seed_Group0750"
ID="ncrna532";Name="linc_2863-ESTv71|gnl|UG|At#S34117885"
ID="ncrna533";Name="linc_1493-Matsui2008|Group955,1303-Okamoto2010|Seed_Group0752"
ID="ncrna534";Name="linc_3734-ESTv71|gnl|UG|At#S11737576"
ID="ncrna535";Name="linc_2175-ESTv71|gnl|UG|At#S34117516,2920-Matsui2008|Group957"
ID="ncrna536";Name="linc_5902-Matsui2008|Group958,3489-Okamoto2010|Seed_Group0754"
ID="ncrna537";Name="linc_6249-Matsui2008|Group977"
ID="ncrna538";Name="linc_5596-Matsui2008|Group981"
ID="ncrna539";Name="linc_5941-Matsui2008|Group985"
ID="ncrna540";Name="linc_813-Matsui2008|Group986"
ID="ncrna541";Name="linc_4181-ESTv71|gnl|UG|At#S11737070"
ID="ncrna542";Name="linc_3889-ESTv71|gnl|UG|At#S11737062"
ID="ncrna543";Name="linc_4417-Matsui2008|Group987,4096-Okamoto2010|Seed_Group0779"
ID="ncrna544";Name="linc_5706-Matsui2008|Group988,3991-Okamoto2010|Seed_Group0780"
ID="ncrna545";Name="linc_3548-ESTv71|gnl|UG|At#S11737024"
ID="ncrna546";Name="linc_6346-Matsui2008|Group998"
ID="ncrna547";Name="linc_5149-Okamoto2010|Seed_Group0792,385-ESTv71|gnl|UG|At#S34115523"
ID="ncrna548";Name="linc_2804-Okamoto2010|Seed_Group0793"
ID="ncrna549";Name="linc_3059-Matsui2008|Group999,4050-Okamoto2010|Seed_Group0794"
ID="ncrna550";Name="linc_3510-Okamoto2010|Seed_Group0805,961-Matsui2008|Group1008"
ID="ncrna551";Name="linc_3121-Matsui2008|Group1009"
ID="ncrna552";Name="linc_4551-Okamoto2010|Seed_Group0806"
ID="ncrna553";Name="linc_2953-ESTv71|gnl|UG|At#S37211386"
ID="ncrna554";Name="linc_5359-Matsui2008|Group1016,4799-Okamoto2010|Seed_Group0813"
ID="ncrna555";Name="linc_2852-Matsui2008|Group1017"
ID="ncrna556";Name="linc_1095-ESTv71|gnl|UG|At#S35320432"
ID="ncrna557";Name="linc_972-Okamoto2010|Seed_Group0816"
ID="ncrna558";Name="linc_6690-Matsui2008|Group1025,735-Okamoto2010|Seed_Group0821"
ID="ncrna559";Name="linc_1936-Okamoto2010|Seed_Group0822,1289-Matsui2008|Group1026"
ID="ncrna560";Name="linc_5128-Matsui2008|Group1029,4573-Okamoto2010|Seed_Group0824"
ID="ncrna561";Name="linc_3982-Matsui2008|Group1032"
ID="ncrna562";Name="linc_1819-Okamoto2010|Seed_Group0827,700-Matsui2008|Group1033"
ID="ncrna563";Name="linc_1707-ESTv71|gnl|UG|At#S11673487"
ID="ncrna564";Name="linc_2841-Matsui2008|Group1038,2529-Okamoto2010|Seed_Group0834"
ID="ncrna565";Name="linc_2276-Matsui2008|Group1040"
ID="ncrna566";Name="linc_1277-Matsui2008|Group1042"
ID="ncrna567";Name="linc_2465-ESTv71|gnl|UG|At#S11735942"
ID="ncrna568";Name="linc_2796-Okamoto2010|Seed_Group0839"
ID="ncrna569";Name="linc_1450-ESTv71|gnl|UG|At#S11708333"
ID="ncrna570";Name="linc_580-Matsui2008|Group1044,549-Okamoto2010|Seed_Group0840"
ID="ncrna571";Name="linc_770-Matsui2008|Group1045"
ID="ncrna572";Name="linc_658-ESTv71|gnl|UG|At#S20756385"
ID="ncrna573";Name="linc_2145-ESTv71|gnl|UG|At#S11735836"
ID="ncrna574";Name="linc_1683-Matsui2008|Group1049"
ID="ncrna575";Name="linc_3798-Okamoto2010|Seed_Group0843"
ID="ncrna576";Name="linc_2346-Okamoto2010|Seed_Group0844"
ID="ncrna577";Name="linc_737-Matsui2008|Group1051"
ID="ncrna578";Name="linc_4531-Matsui2008|Group1055,5206-Okamoto2010|Seed_Group0846"
ID="ncrna579";Name="linc_1574-ESTv71|gnl|UG|At#S22484629"
ID="ncrna580";Name="linc_4551-ESTv71|gnl|UG|At#S11735692"
ID="ncrna581";Name="linc_5674-Matsui2008|Group1060,3354-Okamoto2010|Seed_Group0851"
ID="ncrna582";Name="linc_1359-ESTv71|gnl|UG|At#S20819373"
ID="ncrna583";Name="linc_6166-Matsui2008|Group1065,2213-Okamoto2010|Seed_Group0853"
ID="ncrna584";Name="linc_1329-ESTv71|gnl|UG|At#S11700840"
ID="ncrna585";Name="linc_2717-ESTv71|gnl|UG|At#S34116414"
ID="ncrna586";Name="linc_2445-Okamoto2010|Seed_Group0857"
ID="ncrna587";Name="linc_6904-Matsui2008|Group1070,983-ESTv71|gnl|UG|At#S18320794"
ID="ncrna588";Name="linc_2206-Matsui2008|Group1073,1333-Okamoto2010|Seed_Group0859"
ID="ncrna589";Name="linc_3860-ESTv71|gnl|UG|At#S11735516"
ID="ncrna590";Name="linc_1844-Okamoto2010|Seed_Group0861"
ID="ncrna591";Name="linc_2575-Okamoto2010|Seed_Group0862,5384-Matsui2008|Group1074"
ID="ncrna592";Name="linc_2586-ESTv71|gnl|UG|At#S11735482"
ID="ncrna593";Name="linc_2786-Okamoto2010|Seed_Group0866"
ID="ncrna594";Name="linc_1820-Okamoto2010|Seed_Group0876"
ID="ncrna595";Name="linc_2458-Matsui2008|Group1092,127-Okamoto2010|Seed_Group0877"
ID="ncrna596";Name="linc_470-Matsui2008|Group1093,3906-Okamoto2010|Seed_Group0879"
ID="ncrna597";Name="linc_1677-ESTv71|gnl|UG|At#S11734724"
ID="ncrna598";Name="linc_3524-ESTv71|gnl|UG|At#S20830767,3963-Matsui2008|Group1125"
ID="ncrna599";Name="linc_2901-Matsui2008|Group1126,3044-Okamoto2010|Seed_Group0913"
ID="ncrna600";Name="linc_3493-ESTv71|gnl|UG|At#S11734667"
ID="ncrna601";Name="linc_604-Okamoto2010|Seed_Group0914"
ID="ncrna602";Name="linc_3940-Okamoto2010|Seed_Group0915"
ID="ncrna603";Name="linc_4712-Matsui2008|Group1127"
ID="ncrna604";Name="linc_2977-ESTv71|gnl|UG|At#S35252209"
ID="ncrna605";Name="linc_6878-Matsui2008|Group1128"
ID="ncrna606";Name="linc_463-ESTv71|gnl|UG|At#S15644874"
ID="ncrna607";Name="linc_1494-Matsui2008|Group1130"
ID="ncrna608";Name="linc_6394-Matsui2008|Group1132"
ID="ncrna609";Name="linc_2737-Okamoto2010|Seed_Group0924"
ID="ncrna610";Name="linc_2016-Matsui2008|Group1138,3512-Okamoto2010|Seed_Group0925"
ID="ncrna611";Name="linc_5364-Matsui2008|Group1140"
ID="ncrna612";Name="linc_4886-Matsui2008|Group1141,3559-Okamoto2010|Seed_Group0926"
ID="ncrna613";Name="linc_171-ESTv71|gnl|UG|At#S34117052"
ID="ncrna614";Name="linc_2678-ESTv71|gnl|UG|At#S15459202"
ID="ncrna615";Name="linc_2722-ESTv71|gnl|UG|At#S11734329"
ID="ncrna616";Name="linc_3056-ESTv71|gnl|UG|At#S11734321"
ID="ncrna617";Name="linc_751-ESTv71|gnl|UG|At#S11709018"
ID="ncrna618";Name="linc_2111-Matsui2008|Group1146,84-Okamoto2010|Seed_Group0928"
ID="ncrna619";Name="linc_1774-Matsui2008|Group1149"
ID="ncrna620";Name="linc_367-Matsui2008|Group1150,2739-Okamoto2010|Seed_Group0931"
ID="ncrna621";Name="linc_2823-ESTv71|gnl|UG|At#S11746054"
ID="ncrna622";Name="linc_4348-ESTv71|gnl|UG|At#S21737052"
ID="ncrna623";Name="linc_3921-Matsui2008|Group1152"
ID="ncrna624";Name="linc_1555-ESTv71|gnl|UG|At#S11734186"
ID="ncrna625";Name="linc_1883-ESTv71|gnl|UG|At#S21099301"
ID="ncrna626";Name="linc_5142-Matsui2008|Group1154,4422-Okamoto2010|Seed_Group0936,2083-ESTv71|gnl|UG|At#S26539518"
ID="ncrna627";Name="linc_407-Matsui2008|Group1155,1528-Okamoto2010|Seed_Group0937"
ID="ncrna628";Name="linc_3830-Okamoto2010|Seed_Group0939"
ID="ncrna629";Name="linc_648-ESTv71|gnl|UG|At#S34115630"
ID="ncrna630";Name="linc_1364-ESTv71|gnl|UG|At#S24442766"
ID="ncrna631";Name="linc_4850-Matsui2008|Group1159"
ID="ncrna632";Name="linc_5486-Matsui2008|Group1160"
ID="ncrna633";Name="linc_3313-ESTv71|gnl|UG|At#S11733939"
ID="ncrna634";Name="linc_4248-Matsui2008|Group1161,2773-Okamoto2010|Seed_Group0941"
ID="ncrna635";Name="linc_3541-Okamoto2010|Seed_Group0942"
ID="ncrna636";Name="linc_3904-ESTv71|gnl|UG|At#S11733919"
ID="ncrna637";Name="linc_735-Matsui2008|Group1164,4636-Okamoto2010|Seed_Group0943"
ID="ncrna638";Name="linc_6608-Matsui2008|Group1165,4525-ESTv71|gnl|UG|At#S18903753"
ID="ncrna639";Name="linc_234-Okamoto2010|Seed_Group0945"
ID="ncrna640";Name="linc_117-Okamoto2010|Seed_Group0947"
ID="ncrna641";Name="linc_2798-ESTv71|gnl|UG|At#S11733876"
ID="ncrna642";Name="linc_5214-Matsui2008|Group1172"
ID="ncrna643";Name="linc_753-Matsui2008|Group1173"
ID="ncrna644";Name="linc_343-ESTv71|gnl|UG|At#S11644274"
ID="ncrna645";Name="linc_2061-ESTv71|gnl|UG|At#S20819656,4102-Matsui2008|Group1175"
ID="ncrna646";Name="linc_2464-Matsui2008|Group1176"
ID="ncrna647";Name="linc_3407-Okamoto2010|Seed_Group0950,6077-Matsui2008|Group1178"
ID="ncrna648";Name="linc_409-Okamoto2010|Seed_Group0951"
ID="ncrna649";Name="linc_6250-Matsui2008|Group1180"
ID="ncrna650";Name="linc_797-ESTv71|gnl|UG|At#S18896632"
ID="ncrna651";Name="linc_5549-Matsui2008|Group1182"
ID="ncrna652";Name="linc_614-ESTv71|gnl|UG|At#S26540509"
ID="ncrna653";Name="linc_2951-ESTv71|gnl|UG|At#S15459163"
ID="ncrna654";Name="linc_5131-Matsui2008|Group1196"
ID="ncrna655";Name="linc_1950-ESTv71|gnl|UG|At#S11733538"
ID="ncrna656";Name="linc_617-Okamoto2010|Seed_Group0958"
ID="ncrna657";Name="linc_4364-Matsui2008|Group1197"
ID="ncrna658";Name="linc_2715-ESTv71|gnl|UG|At#S18898284"
ID="ncrna659";Name="linc_871-Matsui2008|Group1199,69-Okamoto2010|Seed_Group0961"
ID="ncrna660";Name="linc_327-ESTv71|gnl|UG|At#S11733460"
ID="ncrna661";Name="linc_4534-Matsui2008|Group1203"
ID="ncrna662";Name="linc_3959-ESTv71|gnl|UG|At#S18924160"
ID="ncrna663";Name="linc_4869-Matsui2008|Group1205,2000-Okamoto2010|Seed_Group0964"
ID="ncrna664";Name="linc_2856-ESTv71|gnl|UG|At#S11733314"
ID="ncrna665";Name="linc_5343-Matsui2008|Group1210"
ID="ncrna666";Name="linc_2249-ESTv71|gnl|UG|At#S11823247"
ID="ncrna667";Name="linc_1260-Matsui2008|Group1214,351-Okamoto2010|Seed_Group0971"
ID="ncrna668";Name="linc_1392-Matsui2008|Group1215,223-Okamoto2010|Seed_Group0972"
ID="ncrna669";Name="linc_1495-Okamoto2010|Seed_Group0973"
ID="ncrna670";Name="linc_368-Matsui2008|Group1217,468-Okamoto2010|Seed_Group0974"
ID="ncrna671";Name="linc_6362-Matsui2008|Group1218,1971-Okamoto2010|Seed_Group0977"
ID="ncrna672";Name="linc_4137-ESTv71|gnl|UG|At#S18897177"
ID="ncrna673";Name="linc_1104-ESTv71|gnl|UG|At#S11733203"
ID="ncrna674";Name="linc_1592-Matsui2008|Group1223,1623-Okamoto2010|Seed_Group0979,1445-ESTv71|gnl|UG|At#S11733189"
ID="ncrna675";Name="linc_5041-Matsui2008|Group1224,3908-Okamoto2010|Seed_Group0980"
ID="ncrna676";Name="linc_3249-Matsui2008|Group1225,4797-Okamoto2010|Seed_Group0981"
ID="ncrna677";Name="linc_568-Matsui2008|Group1226"
ID="ncrna678";Name="linc_3756-Matsui2008|Group1228,2769-ESTv71|gnl|UG|At#S34118188,530-Okamoto2010|Seed_Group0984"
ID="ncrna679";Name="linc_4692-Okamoto2010|Seed_Group0985,3091-Matsui2008|Group1233"
ID="ncrna680";Name="linc_3446-Okamoto2010|Seed_Group0986"
ID="ncrna681";Name="linc_2114-ESTv71|gnl|UG|At#S35212467"
ID="ncrna682";Name="linc_6388-Matsui2008|Group1234"
ID="ncrna683";Name="linc_457-ESTv71|gnl|UG|At#S18592066"
ID="ncrna684";Name="linc_3883-Matsui2008|Group1236,3188-Okamoto2010|Seed_Group0988"
ID="ncrna685";Name="linc_3289-ESTv71|gnl|UG|At#S11706436"
ID="ncrna686";Name="linc_136-Okamoto2010|Seed_Group0992,2065-Matsui2008|Group1240"
ID="ncrna687";Name="linc_45-Okamoto2010|Seed_Group0993"
ID="ncrna688";Name="linc_2470-Matsui2008|Group1241,5079-Okamoto2010|Seed_Group0995"
ID="ncrna689";Name="linc_276-Matsui2008|Group1243,3261-Okamoto2010|Seed_Group0997"
ID="ncrna690";Name="linc_5239-Matsui2008|Group1245,1441-Okamoto2010|Seed_Group0998"
ID="ncrna691";Name="linc_5695-Matsui2008|Group1246"
ID="ncrna692";Name="linc_4010-ESTv71|gnl|UG|At#S11732944"
ID="ncrna693";Name="linc_3324-Matsui2008|Group1248"
ID="ncrna694";Name="linc_5177-Matsui2008|Group1253"
ID="ncrna695";Name="linc_3475-Matsui2008|Group1254"
ID="ncrna696";Name="linc_6700-Matsui2008|Group1255"
ID="ncrna697";Name="linc_3569-ESTv71|gnl|UG|At#S11732868"
ID="ncrna698";Name="linc_3150-ESTv71|gnl|UG|At#S28282492"
ID="ncrna699";Name="linc_3321-Matsui2008|Group1257,3339-Okamoto2010|Seed_Group1001"
ID="ncrna700";Name="linc_4043-ESTv71|gnl|UG|At#S20812383,4536-Matsui2008|Group1258"
ID="ncrna701";Name="linc_4134-Matsui2008|Group1260,4389-Okamoto2010|Seed_Group1002"
ID="ncrna702";Name="linc_5676-Matsui2008|Group1262"
ID="ncrna703";Name="linc_3496-Matsui2008|Group1264,1293-Okamoto2010|Seed_Group1003"
ID="ncrna704";Name="linc_678-Okamoto2010|Seed_Group1004"
ID="ncrna705";Name="linc_3767-ESTv71|gnl|UG|At#S43850438"
ID="ncrna706";Name="linc_2813-ESTv71|gnl|UG|At#S11732755,5550-Matsui2008|Group1265"
ID="ncrna707";Name="linc_3865-ESTv71|gnl|UG|At#S11732731"
ID="ncrna708";Name="linc_1374-ESTv71|gnl|UG|At#S18942376"
ID="ncrna709";Name="linc_4164-Okamoto2010|Seed_Group1008"
ID="ncrna710";Name="linc_1299-ESTv71|gnl|UG|At#S11699223"
ID="ncrna711";Name="linc_3243-ESTv71|gnl|UG|At#S11708267"
ID="ncrna712";Name="linc_1094-Matsui2008|Group1297,4888-Okamoto2010|Seed_Group1027"
ID="ncrna713";Name="linc_5492-Matsui2008|Group1298"
ID="ncrna714";Name="linc_1957-ESTv71|gnl|UG|At#S50430992"
ID="ncrna715";Name="linc_5345-Matsui2008|Group1300,4646-Okamoto2010|Seed_Group1029"
ID="ncrna716";Name="linc_1005-Matsui2008|Group1301,5222-Okamoto2010|Seed_Group1030"
ID="ncrna717";Name="linc_1845-Matsui2008|Group1302,2478-Okamoto2010|Seed_Group1031"
ID="ncrna718";Name="linc_6728-Matsui2008|Group1303,3268-Okamoto2010|Seed_Group1032"
ID="ncrna719";Name="linc_4433-ESTv71|gnl|UG|At#S11732222"
ID="ncrna720";Name="linc_1692-ESTv71|gnl|UG|At#S18896214"
ID="ncrna721";Name="linc_5673-Matsui2008|Group1306"
ID="ncrna722";Name="linc_4603-Matsui2008|Group1307,2913-Okamoto2010|Seed_Group1035"
ID="ncrna723";Name="linc_4828-Matsui2008|Group1308"
ID="ncrna724";Name="linc_3813-ESTv71|gnl|UG|At#S11732178"
ID="ncrna725";Name="linc_1857-Okamoto2010|Seed_Group1036"
ID="ncrna726";Name="linc_4045-Matsui2008|Group1312"
ID="ncrna727";Name="linc_5100-Matsui2008|Group1314,1190-Okamoto2010|Seed_Group1042"
ID="ncrna728";Name="linc_3977-ESTv71|gnl|UG|At#S11732064"
ID="ncrna729";Name="linc_2120-Matsui2008|Group1319,311-Okamoto2010|Seed_Group1047"
ID="ncrna730";Name="linc_2647-ESTv71|gnl|UG|At#S20849389"
ID="ncrna731";Name="linc_2717-Matsui2008|Group1323,623-Okamoto2010|Seed_Group1050,3559-ESTv71|gnl|UG|At#S20870587"
ID="ncrna732";Name="linc_239-ESTv71|gnl|UG|At#S11731891"
ID="ncrna733";Name="linc_5027-Matsui2008|Group1324"
ID="ncrna734";Name="linc_5595-Matsui2008|Group1325"
ID="ncrna735";Name="linc_1165-Matsui2008|Group1326"
ID="ncrna736";Name="linc_5282-Matsui2008|Group1327"
ID="ncrna737";Name="linc_505-Okamoto2010|Seed_Group1051,947-Matsui2008|Group1328"
ID="ncrna738";Name="linc_1708-Matsui2008|Group1331"
ID="ncrna739";Name="linc_3821-Matsui2008|Group1332,4306-Okamoto2010|Seed_Group1056"
ID="ncrna740";Name="linc_6852-Matsui2008|Group1335,3161-Okamoto2010|Seed_Group1058"
ID="ncrna741";Name="linc_1181-Matsui2008|Group1336"
ID="ncrna742";Name="linc_2512-Matsui2008|Group1337,3321-Okamoto2010|Seed_Group1059"
ID="ncrna743";Name="linc_3340-Okamoto2010|Seed_Group1061"
ID="ncrna744";Name="linc_199-ESTv71|gnl|UG|At#S36834072"
ID="ncrna745";Name="linc_2790-Okamoto2010|Seed_Group1064"
ID="ncrna746";Name="linc_3925-ESTv71|gnl|UG|At#S11731622"
ID="ncrna747";Name="linc_2704-Okamoto2010|Seed_Group1067"
ID="ncrna748";Name="linc_951-ESTv71|gnl|UG|At#S35222129"
ID="ncrna749";Name="linc_900-ESTv71|gnl|UG|At#S34117173"
ID="ncrna750";Name="linc_2156-Matsui2008|Group1346"
ID="ncrna751";Name="linc_2177-Matsui2008|Group1349"
ID="ncrna752";Name="linc_4737-Okamoto2010|Seed_Group1069"
ID="ncrna753";Name="linc_5069-Matsui2008|Group1350"
ID="ncrna754";Name="linc_4303-Matsui2008|Group1352"
ID="ncrna755";Name="linc_2354-Okamoto2010|Seed_Group1071"
ID="ncrna756";Name="linc_4600-Matsui2008|Group1353,1839-Okamoto2010|Seed_Group1072"
ID="ncrna757";Name="linc_1338-ESTv71|gnl|UG|At#S11731421"
ID="ncrna758";Name="linc_2612-ESTv71|gnl|UG|At#S11731357"
ID="ncrna759";Name="linc_94-ESTv71|gnl|UG|At#S11731324"
ID="ncrna760";Name="linc_6411-Matsui2008|Group1356"
ID="ncrna761";Name="linc_4377-Okamoto2010|Seed_Group1073"
ID="ncrna762";Name="linc_1502-Okamoto2010|Seed_Group1074"
ID="ncrna763";Name="linc_5296-Matsui2008|Group1357,3710-Okamoto2010|Seed_Group1075"
ID="ncrna764";Name="linc_1654-Okamoto2010|Seed_Group1076"
ID="ncrna765";Name="linc_2075-ESTv71|gnl|UG|At#S11704698"
ID="ncrna766";Name="linc_1791-Okamoto2010|Seed_Group1077"
ID="ncrna767";Name="linc_424-Matsui2008|Group1359"
ID="ncrna768";Name="linc_4476-Okamoto2010|Seed_Group1079,697-Matsui2008|Group1360"
ID="ncrna769";Name="linc_6125-Matsui2008|Group1361,4921-Okamoto2010|Seed_Group1080"
ID="ncrna770";Name="linc_4002-Matsui2008|Group1363,4974-Okamoto2010|Seed_Group1081"
ID="ncrna771";Name="linc_6554-Matsui2008|Group1364,502-Okamoto2010|Seed_Group1082"
ID="ncrna772";Name="linc_6430-Matsui2008|Group1365"
ID="ncrna773";Name="linc_5619-Matsui2008|Group1366"
ID="ncrna774";Name="linc_3681-ESTv71|gnl|UG|At#S11699208,241-Okamoto2010|Seed_Group1083"
ID="ncrna775";Name="linc_1479-Matsui2008|Group1368"
ID="ncrna776";Name="linc_2197-Okamoto2010|Seed_Group1084,2011-Matsui2008|Group1369"
ID="ncrna777";Name="linc_149-Matsui2008|Group1371"
ID="ncrna778";Name="linc_2309-Matsui2008|Group1372"
ID="ncrna779";Name="linc_2259-Okamoto2010|Seed_Group1086,6524-Matsui2008|Group1373"
ID="ncrna780";Name="linc_2775-Matsui2008|Group1374"
ID="ncrna781";Name="linc_146-Okamoto2010|Seed_Group1089"
ID="ncrna782";Name="linc_124-Matsui2008|Group1379"
ID="ncrna783";Name="linc_317-Matsui2008|Group1384,94-Okamoto2010|Seed_Group1095"
ID="ncrna784";Name="linc_3842-Matsui2008|Group1385,3239-Okamoto2010|Seed_Group1096"
ID="ncrna785";Name="linc_6221-Matsui2008|Group1386"
ID="ncrna786";Name="linc_4466-Matsui2008|Group1387,2764-Okamoto2010|Seed_Group1097"
ID="ncrna787";Name="linc_3318-ESTv71|gnl|UG|At#S23626376"
ID="ncrna788";Name="linc_2770-Matsui2008|Group1392"
ID="ncrna789";Name="linc_3309-ESTv71|gnl|UG|At#S58725598,3808-Matsui2008|Group1394,2038-Okamoto2010|Seed_Group1104"
ID="ncrna790";Name="linc_3539-ESTv71|gnl|UG|At#S14273629"
ID="ncrna791";Name="linc_1240-Okamoto2010|Seed_Group1106"
ID="ncrna792";Name="linc_1306-Okamoto2010|Seed_Group1107"
ID="ncrna793";Name="linc_120-Matsui2008|Group1395,1615-ESTv71|gnl|UG|At#S30649240"
ID="ncrna794";Name="linc_4764-Matsui2008|Group1401,3846-Okamoto2010|Seed_Group1111"
ID="ncrna795";Name="linc_5460-Matsui2008|Group1402"
ID="ncrna796";Name="linc_326-Okamoto2010|Seed_Group1112"
ID="ncrna797";Name="linc_5414-Matsui2008|Group1404,2935-Okamoto2010|Seed_Group1114"
ID="ncrna798";Name="linc_578-ESTv71|gnl|UG|At#S11730633"
ID="ncrna799";Name="linc_3443-ESTv71|gnl|UG|At#S11730628"
ID="ncrna800";Name="linc_1415-ESTv71|gnl|UG|At#S18897042"
ID="ncrna801";Name="linc_1307-Okamoto2010|Seed_Group1118"
ID="ncrna802";Name="linc_1164-ESTv71|gnl|UG|At#S24442580"
ID="ncrna803";Name="linc_2043-ESTv71|gnl|UG|At#S11730602"
ID="ncrna804";Name="linc_1890-Okamoto2010|Seed_Group1120,4971-Matsui2008|Group1411"
ID="ncrna805";Name="linc_669-ESTv71|gnl|UG|At#S34116576"
ID="ncrna806";Name="linc_1000-Okamoto2010|Seed_Group1121"
ID="ncrna807";Name="linc_5527-Matsui2008|Group1412"
ID="ncrna808";Name="linc_1263-ESTv71|gnl|UG|At#S21736056"
ID="ncrna809";Name="linc_760-ESTv71|gnl|UG|At#S11730555"
ID="ncrna810";Name="linc_2284-ESTv71|gnl|UG|At#S11776800"
ID="ncrna811";Name="linc_1043-Okamoto2010|Seed_Group1136"
ID="ncrna812";Name="linc_3897-Okamoto2010|Seed_Group1137"
ID="ncrna813";Name="linc_664-Okamoto2010|Seed_Group1138,1776-Matsui2008|Group1429"
ID="ncrna814";Name="linc_4248-Okamoto2010|Seed_Group1139"
ID="ncrna815";Name="linc_3454-ESTv71|gnl|UG|At#S18318939,2602-Matsui2008|Group1430,5031-Okamoto2010|Seed_Group1140"
ID="ncrna816";Name="linc_6540-Matsui2008|Group1432"
ID="ncrna817";Name="linc_220-Matsui2008|Group1433"
ID="ncrna818";Name="linc_128-ESTv71|gnl|UG|At#S11730345"
ID="ncrna819";Name="linc_6313-Matsui2008|Group1436,32-Okamoto2010|Seed_Group1144"
ID="ncrna820";Name="linc_1766-ESTv71|gnl|UG|At#S20831828,2881-Matsui2008|Group1443"
ID="ncrna821";Name="linc_3211-Matsui2008|Group1447,1708-Okamoto2010|Seed_Group1151"
ID="ncrna822";Name="linc_2564-Matsui2008|Group1456"
ID="ncrna823";Name="linc_5423-Matsui2008|Group1457"
ID="ncrna824";Name="linc_5305-Matsui2008|Group1497"
ID="ncrna825";Name="linc_3725-Matsui2008|Group1499,2191-Okamoto2010|Seed_Group1190"
ID="ncrna826";Name="linc_216-Matsui2008|Group1500"
ID="ncrna827";Name="linc_1767-Okamoto2010|Seed_Group1191"
ID="ncrna828";Name="linc_5949-Matsui2008|Group1501"
ID="ncrna829";Name="linc_1953-Matsui2008|Group1503,219-Okamoto2010|Seed_Group1192"
ID="ncrna830";Name="linc_6784-Matsui2008|Group1504"
ID="ncrna831";Name="linc_89-ESTv71|gnl|UG|At#S20532987"
ID="ncrna832";Name="linc_4141-Matsui2008|Group1505"
ID="ncrna833";Name="linc_3168-ESTv71|gnl|UG|At#S51842246"
ID="ncrna834";Name="linc_3760-Okamoto2010|Seed_Group1195"
ID="ncrna835";Name="linc_6208-Matsui2008|Group1536"
ID="ncrna836";Name="linc_4099-ESTv71|gnl|UG|At#S11824606"
ID="ncrna837";Name="linc_1821-Matsui2008|Group1537,2808-Okamoto2010|Seed_Group1211"
ID="ncrna838";Name="linc_1532-Matsui2008|Group1539,149-Okamoto2010|Seed_Group1213"
ID="ncrna839";Name="linc_6787-Matsui2008|Group1541,3468-Okamoto2010|Seed_Group1214"
ID="ncrna840";Name="linc_2927-Matsui2008|Group1542,3099-ESTv71|gnl|UG|At#S34115392"
ID="ncrna841";Name="linc_5885-Matsui2008|Group1545"
ID="ncrna842";Name="linc_5188-Matsui2008|Group1546,3612-Okamoto2010|Seed_Group1216"
ID="ncrna843";Name="linc_5510-Matsui2008|Group1547"
ID="ncrna844";Name="linc_268-ESTv71|gnl|UG|At#S18892951"
ID="ncrna845";Name="linc_881-Okamoto2010|Seed_Group1218"
ID="ncrna846";Name="linc_2942-ESTv71|gnl|UG|At#S11729518"
ID="ncrna847";Name="linc_4968-Matsui2008|Group1550,965-Okamoto2010|Seed_Group1219"
ID="ncrna848";Name="linc_6587-Matsui2008|Group1554"
ID="ncrna849";Name="linc_513-Okamoto2010|Seed_Group1220"
ID="ncrna850";Name="linc_4683-Matsui2008|Group1556,4199-Okamoto2010|Seed_Group1221"
ID="ncrna851";Name="linc_66-Okamoto2010|Seed_Group1225"
ID="ncrna852";Name="linc_3961-Okamoto2010|Seed_Group1226"
ID="ncrna853";Name="linc_2010-Okamoto2010|Seed_Group1227,6229-Matsui2008|Group1561,4564-ESTv71|gnl|UG|At#S24442384"
ID="ncrna854";Name="linc_1012-Matsui2008|Group1562"
ID="ncrna855";Name="linc_3438-Okamoto2010|Seed_Group1229,2995-ESTv71|gnl|UG|At#S26539767"
ID="ncrna856";Name="linc_5523-Matsui2008|Group1565,559-Okamoto2010|Seed_Group1231"
ID="ncrna857";Name="linc_897-ESTv71|gnl|UG|At#S11616558,3810-Matsui2008|Group1566"
ID="ncrna858";Name="linc_6457-Matsui2008|Group1567,3746-Okamoto2010|Seed_Group1232"
ID="ncrna859";Name="linc_2072-ESTv71|gnl|UG|At#S11729383"
ID="ncrna860";Name="linc_1060-ESTv71|gnl|UG|At#S11729379"
ID="ncrna861";Name="linc_1761-Okamoto2010|Seed_Group1235,1166-Matsui2008|Group1569"
ID="ncrna862";Name="linc_4206-ESTv71|gnl|UG|At#S11729371"
ID="ncrna863";Name="linc_3028-ESTv71|gnl|UG|At#S11729367"
ID="ncrna864";Name="linc_4090-Okamoto2010|Seed_Group1236"
ID="ncrna865";Name="linc_692-ESTv71|gnl|UG|At#S11729359"
ID="ncrna866";Name="linc_2207-Matsui2008|Group1575"
ID="ncrna867";Name="linc_1103-Matsui2008|Group1576,2398-Okamoto2010|Seed_Group1239"
ID="ncrna868";Name="linc_3827-Matsui2008|Group1577,1596-Okamoto2010|Seed_Group1240"
ID="ncrna869";Name="linc_5914-Matsui2008|Group1579"
ID="ncrna870";Name="linc_2252-ESTv71|gnl|UG|At#S35268886"
ID="ncrna871";Name="linc_3968-ESTv71|gnl|UG|At#S11816310"
ID="ncrna872";Name="linc_4182-Matsui2008|Group1582,3421-Okamoto2010|Seed_Group1243"
ID="ncrna873";Name="linc_2806-ESTv71|gnl|UG|At#S11729302"
ID="ncrna874";Name="linc_4279-Okamoto2010|Seed_Group1245"
ID="ncrna875";Name="linc_4492-ESTv71|gnl|UG|At#S15438527"
ID="ncrna876";Name="linc_187-Matsui2008|Group1586"
ID="ncrna877";Name="linc_795-ESTv71|gnl|UG|At#S11729264"
ID="ncrna878";Name="linc_1098-ESTv71|gnl|UG|At#S11729254"
ID="ncrna879";Name="linc_5571-Matsui2008|Group1590"
ID="ncrna880";Name="linc_5131-Okamoto2010|Seed_Group1249"
ID="ncrna881";Name="linc_71-Okamoto2010|Seed_Group1250,2837-Matsui2008|Group1591"
ID="ncrna882";Name="linc_2490-Matsui2008|Group1592"
ID="ncrna883";Name="linc_1194-Matsui2008|Group1594"
ID="ncrna884";Name="linc_4522-ESTv71|gnl|UG|At#S11729235"
ID="ncrna885";Name="linc_357-Okamoto2010|Seed_Group1251"
ID="ncrna886";Name="linc_2805-Matsui2008|Group1598"
ID="ncrna887";Name="linc_4192-ESTv71|gnl|UG|At#S34117367,5266-Matsui2008|Group1603"
ID="ncrna888";Name="linc_4203-ESTv71|gnl|UG|At#S11745160"
ID="ncrna889";Name="linc_3046-Okamoto2010|Seed_Group1269"
ID="ncrna890";Name="linc_3959-Okamoto2010|Seed_Group1273,4396-Matsui2008|Group1623"
ID="ncrna891";Name="linc_1428-Okamoto2010|Seed_Group1274,5951-Matsui2008|Group1625"
ID="ncrna892";Name="linc_959-Matsui2008|Group1626,958-Okamoto2010|Seed_Group1275"
ID="ncrna893";Name="linc_3225-Matsui2008|Group1628"
ID="ncrna894";Name="linc_1853-Matsui2008|Group1629,4596-Okamoto2010|Seed_Group1276"
ID="ncrna895";Name="linc_2339-ESTv71|gnl|UG|At#S11729026"
ID="ncrna896";Name="linc_726-Matsui2008|Group1633"
ID="ncrna897";Name="linc_854-Matsui2008|Group1634,1252-Okamoto2010|Seed_Group1278"
ID="ncrna898";Name="linc_823-ESTv71|gnl|UG|At#S11729002"
ID="ncrna899";Name="linc_791-Matsui2008|Group1636"
ID="ncrna900";Name="linc_1776-ESTv71|gnl|UG|At#S11728824"
ID="ncrna901";Name="linc_1410-ESTv71|gnl|UG|At#S11728812"
ID="ncrna902";Name="linc_4440-Okamoto2010|Seed_Group1302,5267-Matsui2008|Group1664"
ID="ncrna903";Name="linc_7-Matsui2008|Group1665,1028-Okamoto2010|Seed_Group1303"
ID="ncrna904";Name="linc_4049-ESTv71|gnl|UG|At#S11728783"
ID="ncrna905";Name="linc_2452-ESTv71|gnl|UG|At#S11728779"
ID="ncrna906";Name="linc_1275-ESTv71|gnl|UG|At#S18897278"
ID="ncrna907";Name="linc_3496-ESTv71|gnl|UG|At#S18942282"
ID="ncrna908";Name="linc_4696-Matsui2008|Group1672"
ID="ncrna909";Name="linc_1142-ESTv71|gnl|UG|At#S21989838"
ID="ncrna910";Name="linc_675-ESTv71|gnl|UG|At#S11728725"
ID="ncrna911";Name="linc_3958-Okamoto2010|Seed_Group1314"
ID="ncrna912";Name="linc_2183-ESTv71|gnl|UG|At#S11650499"
ID="ncrna913";Name="linc_12-Matsui2008|Group1686,1594-Okamoto2010|Seed_Group1315"
ID="ncrna914";Name="linc_853-Matsui2008|Group1689,3467-Okamoto2010|Seed_Group1317"
ID="ncrna915";Name="linc_5577-Matsui2008|Group1690,1519-Okamoto2010|Seed_Group1318"
ID="ncrna916";Name="linc_1593-Matsui2008|Group1692"
ID="ncrna917";Name="linc_5218-Okamoto2010|Seed_Group1320,3614-ESTv71|gnl|UG|At#S30649784"
ID="ncrna918";Name="linc_2637-ESTv71|gnl|UG|At#S58725506,5261-Matsui2008|Group1695,2187-Okamoto2010|Seed_Group1322"
ID="ncrna919";Name="linc_2910-Matsui2008|Group1698,3289-Okamoto2010|Seed_Group1324"
ID="ncrna920";Name="linc_630-Matsui2008|Group1702"
ID="ncrna921";Name="linc_4423-Matsui2008|Group1704,494-Okamoto2010|Seed_Group1328"
ID="ncrna922";Name="linc_5936-Matsui2008|Group1709,1217-ESTv71|gnl|UG|At#S18896302"
ID="ncrna923";Name="linc_5769-Matsui2008|Group1714"
ID="ncrna924";Name="linc_845-ESTv71|gnl|UG|At#S11728458"
ID="ncrna925";Name="linc_6212-Matsui2008|Group1716"
ID="ncrna926";Name="linc_565-ESTv71|gnl|UG|At#S11728445"
ID="ncrna927";Name="linc_764-Okamoto2010|Seed_Group1332"
ID="ncrna928";Name="linc_2318-Matsui2008|Group1718"
ID="ncrna929";Name="linc_3259-ESTv71|gnl|UG|At#S35263346"
ID="ncrna930";Name="linc_4554-ESTv71|gnl|UG|At#S11728415"
ID="ncrna931";Name="linc_4770-Matsui2008|Group1719"
ID="ncrna932";Name="linc_212-Matsui2008|Group1720"
ID="ncrna933";Name="linc_3816-Okamoto2010|Seed_Group1334"
ID="ncrna934";Name="linc_360-ESTv71|gnl|UG|At#S11728378"
ID="ncrna935";Name="linc_316-Matsui2008|Group1721"
ID="ncrna936";Name="linc_956-ESTv71|gnl|UG|At#S34115530,6642-Matsui2008|Group1724"
ID="ncrna937";Name="linc_927-Okamoto2010|Seed_Group1337"
ID="ncrna938";Name="linc_4025-ESTv71|gnl|UG|At#S20808707,551-Matsui2008|Group1729"
ID="ncrna939";Name="linc_5681-Matsui2008|Group1730,365-Okamoto2010|Seed_Group1338"
ID="ncrna940";Name="linc_775-ESTv71|gnl|UG|At#S11727808"
ID="ncrna941";Name="linc_6363-Matsui2008|Group1814,4326-Okamoto2010|Seed_Group1396"
ID="ncrna942";Name="linc_5639-Matsui2008|Group1815"
ID="ncrna943";Name="linc_1899-ESTv71|gnl|UG|At#S18896416"
ID="ncrna944";Name="linc_3685-Okamoto2010|Seed_Group1397"
ID="ncrna945";Name="linc_104-ESTv71|gnl|UG|At#S11727761"
ID="ncrna946";Name="linc_2972-ESTv71|gnl|UG|At#S38434051"
ID="ncrna947";Name="linc_1820-ESTv71|gnl|UG|At#S11727737"
ID="ncrna948";Name="linc_2150-ESTv71|gnl|UG|At#S11727721"
ID="ncrna949";Name="linc_4548-Matsui2008|Group1819,99-ESTv71|gnl|UG|At#S11665949"
ID="ncrna950";Name="linc_3718-Matsui2008|Group1828"
ID="ncrna951";Name="linc_4520-ESTv71|gnl|UG|At#S11727685"
ID="ncrna952";Name="linc_1454-Matsui2008|Group1830,1733-Okamoto2010|Seed_Group1406"
ID="ncrna953";Name="linc_1617-Matsui2008|Group1831,4014-Okamoto2010|Seed_Group1407"
ID="ncrna954";Name="linc_5000-Matsui2008|Group1881"
ID="ncrna955";Name="linc_4115-ESTv71|gnl|UG|At#S11744880"
ID="ncrna956";Name="linc_805-ESTv71|gnl|UG|At#S20711370,4031-Matsui2008|Group1885,4665-Okamoto2010|Seed_Group1446"
ID="ncrna957";Name="linc_742-Matsui2008|Group1886,1739-ESTv71|gnl|UG|At#S18903683"
ID="ncrna958";Name="linc_1458-ESTv71|gnl|UG|At#S11727108"
ID="ncrna959";Name="linc_4278-Matsui2008|Group1887"
ID="ncrna960";Name="linc_3075-Matsui2008|Group1889,2775-Okamoto2010|Seed_Group1447"
ID="ncrna961";Name="linc_4606-Okamoto2010|Seed_Group1448"
ID="ncrna962";Name="linc_3700-Matsui2008|Group1891,3874-ESTv71|gnl|UG|At#S20718407"
ID="ncrna963";Name="linc_3958-ESTv71|gnl|UG|At#S20705106,5876-Matsui2008|Group1892,799-Okamoto2010|Seed_Group1450"
ID="ncrna964";Name="linc_2398-Matsui2008|Group1895,5174-Okamoto2010|Seed_Group1452"
ID="ncrna965";Name="linc_3084-Matsui2008|Group1896,4434-ESTv71|gnl|UG|At#S58725464"
ID="ncrna966";Name="linc_2880-Okamoto2010|Seed_Group1453"
ID="ncrna967";Name="linc_4185-ESTv71|gnl|UG|At#S11727004"
ID="ncrna968";Name="linc_3657-ESTv71|gnl|UG|At#S24442256"
ID="ncrna969";Name="linc_5733-Matsui2008|Group1899"
ID="ncrna970";Name="linc_700-ESTv71|gnl|UG|At#S11726940"
ID="ncrna971";Name="linc_2078-Matsui2008|Group1904,2918-Okamoto2010|Seed_Group1455"
ID="ncrna972";Name="linc_2352-Matsui2008|Group1905"
ID="ncrna973";Name="linc_2127-Matsui2008|Group1906,1509-Okamoto2010|Seed_Group1456"
ID="ncrna974";Name="linc_1749-Matsui2008|Group1907,2137-Okamoto2010|Seed_Group1457,4394-ESTv71|gnl|UG|At#S11628645"
ID="ncrna975";Name="linc_4698-Matsui2008|Group1908"
ID="ncrna976";Name="linc_1957-Okamoto2010|Seed_Group1458"
ID="ncrna977";Name="linc_3312-ESTv71|gnl|UG|At#S18895888"
ID="ncrna978";Name="linc_3868-ESTv71|gnl|UG|At#S21736456"
ID="ncrna979";Name="linc_4579-ESTv71|gnl|UG|At#S43850312"
ID="ncrna980";Name="linc_1581-ESTv71|gnl|UG|At#S11726858"
ID="ncrna981";Name="linc_3020-Matsui2008|Group1911"
ID="ncrna982";Name="linc_4117-Okamoto2010|Seed_Group1461"
ID="ncrna983";Name="linc_4349-Okamoto2010|Seed_Group1465"
ID="ncrna984";Name="linc_2131-Okamoto2010|Seed_Group1466"
ID="ncrna985";Name="linc_3607-Matsui2008|Group1916"
ID="ncrna986";Name="linc_5396-Matsui2008|Group1918,1374-Okamoto2010|Seed_Group1469"
ID="ncrna987";Name="linc_2944-ESTv71|gnl|UG|At#S20759004,6731-Matsui2008|Group1920,1229-Okamoto2010|Seed_Group1471"
ID="ncrna988";Name="linc_205-Matsui2008|Group1921"
ID="ncrna989";Name="linc_266-Matsui2008|Group1923,3692-Okamoto2010|Seed_Group1474"
ID="ncrna990";Name="linc_2152-ESTv71|gnl|UG|At#S11743876"
ID="ncrna991";Name="linc_3846-ESTv71|gnl|UG|At#S11726730"
ID="ncrna992";Name="linc_2558-ESTv71|gnl|UG|At#S11762005"
ID="ncrna993";Name="linc_289-Matsui2008|Group1925"
ID="ncrna994";Name="linc_2081-ESTv71|gnl|UG|At#S52608145,3988-Matsui2008|Group1926"
ID="ncrna995";Name="linc_351-Matsui2008|Group1931"
ID="ncrna996";Name="linc_1341-ESTv71|gnl|UG|At#S30651398"
ID="ncrna997";Name="linc_1966-Matsui2008|Group1932,2838-Okamoto2010|Seed_Group1479"
ID="ncrna998";Name="linc_2430-ESTv71|gnl|UG|At#S18897428"
ID="ncrna999";Name="linc_582-Okamoto2010|Seed_Group1480"
ID="ncrna1000";Name="linc_2866-ESTv71|gnl|UG|At#S11726629"
ID="ncrna1001";Name="linc_4-Matsui2008|Group1933"
ID="ncrna1002";Name="linc_3654-Okamoto2010|Seed_Group1482"
ID="ncrna1003";Name="linc_5394-Matsui2008|Group1935,4752-Okamoto2010|Seed_Group1484"
ID="ncrna1004";Name="linc_2739-ESTv71|gnl|UG|At#S11726597"
ID="ncrna1005";Name="linc_3647-Matsui2008|Group1938,3830-ESTv71|gnl|UG|At#S18895989"
ID="ncrna1006";Name="linc_3898-ESTv71|gnl|UG|At#S18942223"
ID="ncrna1007";Name="linc_1521-Matsui2008|Group1939"
ID="ncrna1008";Name="linc_1528-ESTv71|gnl|UG|At#S58725447,2608-Okamoto2010|Seed_Group1486"
ID="ncrna1009";Name="linc_722-Matsui2008|Group1940"
ID="ncrna1010";Name="linc_3378-ESTv71|gnl|UG|At#S11816276"
ID="ncrna1011";Name="linc_4331-Okamoto2010|Seed_Group1487"
ID="ncrna1012";Name="linc_3597-Matsui2008|Group1941,2933-Okamoto2010|Seed_Group1488"
ID="ncrna1013";Name="linc_1089-Okamoto2010|Seed_Group1489"
ID="ncrna1014";Name="linc_1967-Matsui2008|Group1945"
ID="ncrna1015";Name="linc_5218-Matsui2008|Group1961"
ID="ncrna1016";Name="linc_4136-Matsui2008|Group1962,4054-Okamoto2010|Seed_Group1499,3409-ESTv71|gnl|UG|At#S20535747"
ID="ncrna1017";Name="linc_6200-Matsui2008|Group1963,3742-Okamoto2010|Seed_Group1500"
ID="ncrna1018";Name="linc_1891-Okamoto2010|Seed_Group1501"
ID="ncrna1019";Name="linc_4936-Okamoto2010|Seed_Group1502"
ID="ncrna1020";Name="linc_634-Okamoto2010|Seed_Group1503,1264-Matsui2008|Group1965"
ID="ncrna1021";Name="linc_6142-Matsui2008|Group1966,4846-Okamoto2010|Seed_Group1504"
ID="ncrna1022";Name="linc_374-Matsui2008|Group1967,651-Okamoto2010|Seed_Group1505"
ID="ncrna1023";Name="linc_1939-Okamoto2010|Seed_Group1508"
ID="ncrna1024";Name="linc_4095-ESTv71|gnl|UG|At#S11726289"
ID="ncrna1025";Name="linc_443-ESTv71|gnl|UG|At#S20757505"
ID="ncrna1026";Name="linc_1202-ESTv71|gnl|UG|At#S11806602"
ID="ncrna1027";Name="linc_2265-Matsui2008|Group1972"
ID="ncrna1028";Name="linc_3558-ESTv71|gnl|UG|At#S11726275"
ID="ncrna1029";Name="linc_3520-ESTv71|gnl|UG|At#S11703965"
ID="ncrna1030";Name="linc_5140-Matsui2008|Group1974"
ID="ncrna1031";Name="linc_6523-Matsui2008|Group1975,1558-Okamoto2010|Seed_Group1510"
ID="ncrna1032";Name="linc_6814-Matsui2008|Group1976,475-Okamoto2010|Seed_Group1511"
ID="ncrna1033";Name="linc_846-Matsui2008|Group1978"
ID="ncrna1034";Name="linc_5700-Matsui2008|Group3"
ID="ncrna1035";Name="linc_4605-ESTv71|gnl|UG|At#S11743009"
ID="ncrna1036";Name="linc_1416-Okamoto2010|Seed_Group0006"
ID="ncrna1037";Name="linc_2205-Matsui2008|Group8,1932-Okamoto2010|Seed_Group0008,4073-ESTv71|gnl|UG|At#S23624879"
ID="ncrna1038";Name="linc_4676-Okamoto2010|Seed_Group0010"
ID="ncrna1039";Name="linc_6144-Matsui2008|Group10,2847-Okamoto2010|Seed_Group0011"
ID="ncrna1040";Name="linc_3039-Matsui2008|Group12,2576-Okamoto2010|Seed_Group0012"
ID="ncrna1041";Name="linc_1435-Matsui2008|Group13"
ID="ncrna1042";Name="linc_3101-ESTv71|gnl|UG|At#S58726006"
ID="ncrna1043";Name="linc_573-Okamoto2010|Seed_Group0016,1686-Matsui2008|Group16"
ID="ncrna1044";Name="linc_869-Matsui2008|Group17,1581-Okamoto2010|Seed_Group0017"
ID="ncrna1045";Name="linc_3824-ESTv71|gnl|UG|At#S36672284"
ID="ncrna1046";Name="linc_1277-ESTv71|gnl|UG|At#S11742969"
ID="ncrna1047";Name="linc_3061-Matsui2008|Group21,2558-Okamoto2010|Seed_Group0019"
ID="ncrna1048";Name="linc_1513-Matsui2008|Group23,2595-Okamoto2010|Seed_Group0022"
ID="ncrna1049";Name="linc_4429-Matsui2008|Group24"
ID="ncrna1050";Name="linc_1709-Matsui2008|Group25"
ID="ncrna1051";Name="linc_2537-Okamoto2010|Seed_Group0023"
ID="ncrna1052";Name="linc_523-Matsui2008|Group31"
ID="ncrna1053";Name="linc_3240-Matsui2008|Group32,548-Okamoto2010|Seed_Group0027"
ID="ncrna1054";Name="linc_1297-ESTv71|gnl|UG|At#S30641686"
ID="ncrna1055";Name="linc_728-Okamoto2010|Seed_Group0028"
ID="ncrna1056";Name="linc_290-ESTv71|gnl|UG|At#S11742937"
ID="ncrna1057";Name="linc_508-Matsui2008|Group34"
ID="ncrna1058";Name="linc_2555-ESTv71|gnl|UG|At#S18913753"
ID="ncrna1059";Name="linc_4312-Matsui2008|Group38"
ID="ncrna1060";Name="linc_943-ESTv71|gnl|UG|At#S11742624"
ID="ncrna1061";Name="linc_5976-Matsui2008|Group125"
ID="ncrna1062";Name="linc_2750-ESTv71|gnl|UG|At#S11742609"
ID="ncrna1063";Name="linc_3065-Okamoto2010|Seed_Group0096"
ID="ncrna1064";Name="linc_2315-Matsui2008|Group135"
ID="ncrna1065";Name="linc_1942-Matsui2008|Group137"
ID="ncrna1066";Name="linc_3009-Okamoto2010|Seed_Group0100"
ID="ncrna1067";Name="linc_2492-Matsui2008|Group138,1533-Okamoto2010|Seed_Group0101"
ID="ncrna1068";Name="linc_2385-Okamoto2010|Seed_Group0102"
ID="ncrna1069";Name="linc_3375-Matsui2008|Group140"
ID="ncrna1070";Name="linc_408-Okamoto2010|Seed_Group0104"
ID="ncrna1071";Name="linc_5522-Matsui2008|Group142,2542-Okamoto2010|Seed_Group0106"
ID="ncrna1072";Name="linc_1497-ESTv71|gnl|UG|At#S11742549"
ID="ncrna1073";Name="linc_6553-Matsui2008|Group146,5002-Okamoto2010|Seed_Group0110"
ID="ncrna1074";Name="linc_2852-ESTv71|gnl|UG|At#S11742538"
ID="ncrna1075";Name="linc_920-Matsui2008|Group151,1586-Okamoto2010|Seed_Group0112"
ID="ncrna1076";Name="linc_1692-Okamoto2010|Seed_Group0113"
ID="ncrna1077";Name="linc_3527-ESTv71|gnl|UG|At#S28282710"
ID="ncrna1078";Name="linc_1217-Matsui2008|Group154,2772-Okamoto2010|Seed_Group0118"
ID="ncrna1079";Name="linc_2427-ESTv71|gnl|UG|At#S58725979"
ID="ncrna1080";Name="linc_4095-Matsui2008|Group180"
ID="ncrna1081";Name="linc_5351-Matsui2008|Group183,929-Okamoto2010|Seed_Group0141"
ID="ncrna1082";Name="linc_1027-Matsui2008|Group184,29-ESTv71|gnl|UG|At#S11756253,4416-Okamoto2010|Seed_Group0142"
ID="ncrna1083";Name="linc_861-ESTv71|gnl|UG|At#S11807788,5931-Matsui2008|Group186"
ID="ncrna1084";Name="linc_1101-Matsui2008|Group204"
ID="ncrna1085";Name="linc_1840-ESTv71|gnl|UG|At#S11742333"
ID="ncrna1086";Name="linc_684-Okamoto2010|Seed_Group0158"
ID="ncrna1087";Name="linc_5263-Okamoto2010|Seed_Group0159"
ID="ncrna1088";Name="linc_1602-ESTv71|gnl|UG|At#S11742323"
ID="ncrna1089";Name="linc_6657-Matsui2008|Group206,4642-Okamoto2010|Seed_Group0160"
ID="ncrna1090";Name="linc_9-Matsui2008|Group210,835-Okamoto2010|Seed_Group0163"
ID="ncrna1091";Name="linc_2703-ESTv71|gnl|UG|At#S35297354"
ID="ncrna1092";Name="linc_2194-ESTv71|gnl|UG|At#S24442691"
ID="ncrna1093";Name="linc_1703-Matsui2008|Group213,726-Okamoto2010|Seed_Group0164"
ID="ncrna1094";Name="linc_2244-Matsui2008|Group214"
ID="ncrna1095";Name="linc_5049-Matsui2008|Group217,2299-Okamoto2010|Seed_Group0166"
ID="ncrna1096";Name="linc_4552-Matsui2008|Group219"
ID="ncrna1097";Name="linc_958-Matsui2008|Group220,2645-ESTv71|gnl|UG|At#S11746071"
ID="ncrna1098";Name="linc_3109-ESTv71|gnl|UG|At#S22484664"
ID="ncrna1099";Name="linc_2248-ESTv71|gnl|UG|At#S11742286"
ID="ncrna1100";Name="linc_3371-ESTv71|gnl|UG|At#S11823632"
ID="ncrna1101";Name="linc_2049-Matsui2008|Group224,5292-Okamoto2010|Seed_Group0172"
ID="ncrna1102";Name="linc_2878-ESTv71|gnl|UG|At#S20705126,2495-Okamoto2010|Seed_Group0174,4609-Matsui2008|Group229"
ID="ncrna1103";Name="linc_159-Matsui2008|Group233,5063-Okamoto2010|Seed_Group0177"
ID="ncrna1104";Name="linc_161-Matsui2008|Group236,1372-Okamoto2010|Seed_Group0179"
ID="ncrna1105";Name="linc_5901-Matsui2008|Group242,22-Okamoto2010|Seed_Group0184"
ID="ncrna1106";Name="linc_4270-Matsui2008|Group243,1638-Okamoto2010|Seed_Group0186"
ID="ncrna1107";Name="linc_5835-Matsui2008|Group245"
ID="ncrna1108";Name="linc_5947-Matsui2008|Group246"
ID="ncrna1109";Name="linc_1009-Matsui2008|Group248,3720-Okamoto2010|Seed_Group0188,2850-ESTv71|gnl|UG|At#S20539268"
ID="ncrna1110";Name="linc_6113-Matsui2008|Group249,81-Okamoto2010|Seed_Group0189"
ID="ncrna1111";Name="linc_4265-Matsui2008|Group250,4877-Okamoto2010|Seed_Group0191"
ID="ncrna1112";Name="linc_2068-Okamoto2010|Seed_Group0193"
ID="ncrna1113";Name="linc_5689-Matsui2008|Group251,40-Okamoto2010|Seed_Group0194"
ID="ncrna1114";Name="linc_1673-ESTv71|gnl|UG|At#S58725957"
ID="ncrna1115";Name="linc_2031-Matsui2008|Group254"
ID="ncrna1116";Name="linc_3910-Matsui2008|Group255,1649-Okamoto2010|Seed_Group0200"
ID="ncrna1117";Name="linc_2268-ESTv71|gnl|UG|At#S18895521"
ID="ncrna1118";Name="linc_4250-ESTv71|gnl|UG|At#S15461403"
ID="ncrna1119";Name="linc_3404-ESTv71|gnl|UG|At#S11742200"
ID="ncrna1120";Name="linc_3243-Matsui2008|Group261,4192-Okamoto2010|Seed_Group0204"
ID="ncrna1121";Name="linc_2761-Okamoto2010|Seed_Group0205"
ID="ncrna1122";Name="linc_5047-Okamoto2010|Seed_Group0206"
ID="ncrna1123";Name="linc_2896-Okamoto2010|Seed_Group0207"
ID="ncrna1124";Name="linc_945-Okamoto2010|Seed_Group0208,5783-Matsui2008|Group264"
ID="ncrna1125";Name="linc_3453-Matsui2008|Group266"
ID="ncrna1126";Name="linc_5908-Matsui2008|Group267,39-Okamoto2010|Seed_Group0210"
ID="ncrna1127";Name="linc_2107-Matsui2008|Group268"
ID="ncrna1128";Name="linc_2480-Matsui2008|Group270,4855-Okamoto2010|Seed_Group0211"
ID="ncrna1129";Name="linc_1273-Matsui2008|Group271,4963-Okamoto2010|Seed_Group0213"
ID="ncrna1130";Name="linc_4761-Matsui2008|Group274,2063-Okamoto2010|Seed_Group0215"
ID="ncrna1131";Name="linc_5898-Matsui2008|Group275"
ID="ncrna1132";Name="linc_5314-Matsui2008|Group277"
ID="ncrna1133";Name="linc_6847-Matsui2008|Group278"
ID="ncrna1134";Name="linc_1390-Matsui2008|Group279"
ID="ncrna1135";Name="linc_1501-Okamoto2010|Seed_Group0218,3133-ESTv71|gnl|UG|At#S58725947"
ID="ncrna1136";Name="linc_3052-Matsui2008|Group283"
ID="ncrna1137";Name="linc_1763-ESTv71|gnl|UG|At#S20804345"
ID="ncrna1138";Name="linc_1864-Okamoto2010|Seed_Group0219"
ID="ncrna1139";Name="linc_2019-ESTv71|gnl|UG|At#S11775877"
ID="ncrna1140";Name="linc_1335-Matsui2008|Group284,1550-Okamoto2010|Seed_Group0220"
ID="ncrna1141";Name="linc_3027-ESTv71|gnl|UG|At#S11704767"
ID="ncrna1142";Name="linc_3095-Matsui2008|Group285,5213-Okamoto2010|Seed_Group0221"
ID="ncrna1143";Name="linc_269-ESTv71|gnl|UG|At#S11742127"
ID="ncrna1144";Name="linc_951-Okamoto2010|Seed_Group0226,4802-Matsui2008|Group290"
ID="ncrna1145";Name="linc_3413-Matsui2008|Group291"
ID="ncrna1146";Name="linc_3281-ESTv71|gnl|UG|At#S11742110"
ID="ncrna1147";Name="linc_4169-ESTv71|gnl|UG|At#S11742109"
ID="ncrna1148";Name="linc_1507-Matsui2008|Group292,547-ESTv71|gnl|UG|At#S11752316"
ID="ncrna1149";Name="linc_2476-Matsui2008|Group293,3703-ESTv71|gnl|UG|At#S23552754"
ID="ncrna1150";Name="linc_2958-ESTv71|gnl|UG|At#S11742098"
ID="ncrna1151";Name="linc_4373-ESTv71|gnl|UG|At#S58725943"
ID="ncrna1152";Name="linc_4923-Okamoto2010|Seed_Group0229"
ID="ncrna1153";Name="linc_2146-Matsui2008|Group295,985-Okamoto2010|Seed_Group0230"
ID="ncrna1154";Name="linc_4092-ESTv71|gnl|UG|At#S58725942"
ID="ncrna1155";Name="linc_5009-Matsui2008|Group296"
ID="ncrna1156";Name="linc_391-Matsui2008|Group297"
ID="ncrna1157";Name="linc_3757-Matsui2008|Group302,3887-Okamoto2010|Seed_Group0233"
ID="ncrna1158";Name="linc_4227-Okamoto2010|Seed_Group0234"
ID="ncrna1159";Name="linc_1546-ESTv71|gnl|UG|At#S11742060"
ID="ncrna1160";Name="linc_4646-Matsui2008|Group304,4805-Okamoto2010|Seed_Group0236"
ID="ncrna1161";Name="linc_1478-Okamoto2010|Seed_Group0239"
ID="ncrna1162";Name="linc_3731-ESTv71|gnl|UG|At#S11742055"
ID="ncrna1163";Name="linc_5945-Matsui2008|Group306"
ID="ncrna1164";Name="linc_1206-ESTv71|gnl|UG|At#S11742048"
ID="ncrna1165";Name="linc_2610-Okamoto2010|Seed_Group0242,2688-Matsui2008|Group307"
ID="ncrna1166";Name="linc_1156-Matsui2008|Group310,974-Okamoto2010|Seed_Group0245"
ID="ncrna1167";Name="linc_6668-Matsui2008|Group311,1504-Okamoto2010|Seed_Group0247"
ID="ncrna1168";Name="linc_6203-Matsui2008|Group312"
ID="ncrna1169";Name="linc_4143-ESTv71|gnl|UG|At#S11742025"
ID="ncrna1170";Name="linc_1595-ESTv71|gnl|UG|At#S34115601"
ID="ncrna1171";Name="linc_1402-Matsui2008|Group315"
ID="ncrna1172";Name="linc_4935-Matsui2008|Group317"
ID="ncrna1173";Name="linc_4205-ESTv71|gnl|UG|At#S34115693"
ID="ncrna1174";Name="linc_3901-ESTv71|gnl|UG|At#S34118201"
ID="ncrna1175";Name="linc_6306-Matsui2008|Group323"
ID="ncrna1176";Name="linc_1174-ESTv71|gnl|UG|At#S11741970"
ID="ncrna1177";Name="linc_4604-Matsui2008|Group328,3669-Okamoto2010|Seed_Group0257"
ID="ncrna1178";Name="linc_6338-Matsui2008|Group353,560-Okamoto2010|Seed_Group0267"
ID="ncrna1179";Name="linc_5483-Matsui2008|Group354"
ID="ncrna1180";Name="linc_3520-Okamoto2010|Seed_Group0268"
ID="ncrna1181";Name="linc_207-Matsui2008|Group355,829-Okamoto2010|Seed_Group0271"
ID="ncrna1182";Name="linc_1626-Matsui2008|Group356,5018-Okamoto2010|Seed_Group0272"
ID="ncrna1183";Name="linc_2965-Okamoto2010|Seed_Group0273,3650-Matsui2008|Group357"
ID="ncrna1184";Name="linc_2364-Matsui2008|Group359,1269-ESTv71|gnl|UG|At#S38434366"
ID="ncrna1185";Name="linc_2974-ESTv71|gnl|UG|At#S11741858"
ID="ncrna1186";Name="linc_3383-ESTv71|gnl|UG|At#S58725923"
ID="ncrna1187";Name="linc_5997-Matsui2008|Group362,3253-Okamoto2010|Seed_Group0274"
ID="ncrna1188";Name="linc_3352-Matsui2008|Group363"
ID="ncrna1189";Name="linc_3127-Matsui2008|Group364,4839-Okamoto2010|Seed_Group0275"
ID="ncrna1190";Name="linc_717-ESTv71|gnl|UG|At#S11741847"
ID="ncrna1191";Name="linc_101-Matsui2008|Group365"
ID="ncrna1192";Name="linc_2977-Matsui2008|Group368,3657-Okamoto2010|Seed_Group0278"
ID="ncrna1193";Name="linc_3177-Okamoto2010|Seed_Group0280"
ID="ncrna1194";Name="linc_3726-Matsui2008|Group373"
ID="ncrna1195";Name="linc_373-Matsui2008|Group375"
ID="ncrna1196";Name="linc_4078-Okamoto2010|Seed_Group0284"
ID="ncrna1197";Name="linc_1474-ESTv71|gnl|UG|At#S11741821"
ID="ncrna1198";Name="linc_6259-Matsui2008|Group377"
ID="ncrna1199";Name="linc_2819-Matsui2008|Group378"
ID="ncrna1200";Name="linc_4497-Matsui2008|Group379,3679-Okamoto2010|Seed_Group0288"
ID="ncrna1201";Name="linc_4513-Okamoto2010|Seed_Group0290"
ID="ncrna1202";Name="linc_3761-Okamoto2010|Seed_Group0291"
ID="ncrna1203";Name="linc_3625-Okamoto2010|Seed_Group0292"
ID="ncrna1204";Name="linc_694-Okamoto2010|Seed_Group0293,1612-Matsui2008|Group382"
ID="ncrna1205";Name="linc_1814-ESTv71|gnl|UG|At#S15461165"
ID="ncrna1206";Name="linc_3037-ESTv71|gnl|UG|At#S11705696"
ID="ncrna1207";Name="linc_4730-Matsui2008|Group386"
ID="ncrna1208";Name="linc_2524-Matsui2008|Group387,4218-Okamoto2010|Seed_Group0297"
ID="ncrna1209";Name="linc_4148-Matsui2008|Group388,4728-Okamoto2010|Seed_Group0298"
ID="ncrna1210";Name="linc_796-Matsui2008|Group389,533-Okamoto2010|Seed_Group0299"
ID="ncrna1211";Name="linc_122-ESTv71|gnl|UG|At#S11741760"
ID="ncrna1212";Name="linc_1873-Okamoto2010|Seed_Group0302"
ID="ncrna1213";Name="linc_4361-ESTv71|gnl|UG|At#S11741756"
ID="ncrna1214";Name="linc_4267-Matsui2008|Group394"
ID="ncrna1215";Name="linc_270-Okamoto2010|Seed_Group0308,3722-ESTv71|gnl|UG|At#S26539549"
ID="ncrna1216";Name="linc_4943-Matsui2008|Group397,2296-Okamoto2010|Seed_Group0309"
ID="ncrna1217";Name="linc_2803-Okamoto2010|Seed_Group0310,618-Matsui2008|Group398"
ID="ncrna1218";Name="linc_3211-ESTv71|gnl|UG|At#S58725910"
ID="ncrna1219";Name="linc_2523-Okamoto2010|Seed_Group0312"
ID="ncrna1220";Name="linc_2307-ESTv71|gnl|UG|At#S43850648"
ID="ncrna1221";Name="linc_1843-Matsui2008|Group400"
ID="ncrna1222";Name="linc_5847-Matsui2008|Group402"
ID="ncrna1223";Name="linc_1171-Okamoto2010|Seed_Group0314"
ID="ncrna1224";Name="linc_3892-Matsui2008|Group403"
ID="ncrna1225";Name="linc_3516-Okamoto2010|Seed_Group0315"
ID="ncrna1226";Name="linc_2670-ESTv71|gnl|UG|At#S11741703"
ID="ncrna1227";Name="linc_5174-Matsui2008|Group406"
ID="ncrna1228";Name="linc_3675-ESTv71|gnl|UG|At#S43850647"
ID="ncrna1229";Name="linc_5250-Matsui2008|Group412,1139-Okamoto2010|Seed_Group0325"
ID="ncrna1230";Name="linc_5162-Matsui2008|Group414"
ID="ncrna1231";Name="linc_449-ESTv71|gnl|UG|At#S18897753"
ID="ncrna1232";Name="linc_2372-Okamoto2010|Seed_Group0327"
ID="ncrna1233";Name="linc_3227-Okamoto2010|Seed_Group0328,2514-Matsui2008|Group415"
ID="ncrna1234";Name="linc_1313-ESTv71|gnl|UG|At#S11741660"
ID="ncrna1235";Name="linc_1557-Matsui2008|Group416"
ID="ncrna1236";Name="linc_5853-Matsui2008|Group417,5271-Okamoto2010|Seed_Group0330"
ID="ncrna1237";Name="linc_2185-Matsui2008|Group418,3597-ESTv71|gnl|UG|At#S20533564"
ID="ncrna1238";Name="linc_344-Matsui2008|Group420,2974-Okamoto2010|Seed_Group0331"
ID="ncrna1239";Name="linc_1138-Matsui2008|Group421"
ID="ncrna1240";Name="linc_1840-Matsui2008|Group422"
ID="ncrna1241";Name="linc_3735-ESTv71|gnl|UG|At#S11741636"
ID="ncrna1242";Name="linc_363-ESTv71|gnl|UG|At#S11743901"
ID="ncrna1243";Name="linc_644-Matsui2008|Group424,1681-Okamoto2010|Seed_Group0333"
ID="ncrna1244";Name="linc_4473-Okamoto2010|Seed_Group0334"
ID="ncrna1245";Name="linc_2488-ESTv71|gnl|UG|At#S11741622"
ID="ncrna1246";Name="linc_2166-Matsui2008|Group429"
ID="ncrna1247";Name="linc_3332-ESTv71|gnl|UG|At#S18942583"
ID="ncrna1248";Name="linc_3474-Matsui2008|Group430"
ID="ncrna1249";Name="linc_2638-Matsui2008|Group432,4006-Okamoto2010|Seed_Group0340"
ID="ncrna1250";Name="linc_2141-Matsui2008|Group434"
ID="ncrna1251";Name="linc_4511-ESTv71|gnl|UG|At#S11741600"
ID="ncrna1252";Name="linc_4139-ESTv71|gnl|UG|At#S11741598"
ID="ncrna1253";Name="linc_5121-Matsui2008|Group437,3033-Okamoto2010|Seed_Group0343"
ID="ncrna1254";Name="linc_1986-Matsui2008|Group441"
ID="ncrna1255";Name="linc_3232-Okamoto2010|Seed_Group0348,3224-Matsui2008|Group442"
ID="ncrna1256";Name="linc_4222-Matsui2008|Group444"
ID="ncrna1257";Name="linc_2332-Okamoto2010|Seed_Group0350,6696-Matsui2008|Group446"
ID="ncrna1258";Name="linc_4743-Matsui2008|Group447,1371-Okamoto2010|Seed_Group0351"
ID="ncrna1259";Name="linc_1509-Matsui2008|Group448"
ID="ncrna1260";Name="linc_158-Matsui2008|Group451"
ID="ncrna1261";Name="linc_2458-ESTv71|gnl|UG|At#S11741555"
ID="ncrna1262";Name="linc_1690-ESTv71|gnl|UG|At#S11741553"
ID="ncrna1263";Name="linc_4445-Matsui2008|Group457,896-Okamoto2010|Seed_Group0357"
ID="ncrna1264";Name="linc_158-Okamoto2010|Seed_Group0358,5752-Matsui2008|Group458"
ID="ncrna1265";Name="linc_2649-Matsui2008|Group460"
ID="ncrna1266";Name="linc_846-Okamoto2010|Seed_Group0365,5324-Matsui2008|Group462"
ID="ncrna1267";Name="linc_5631-Matsui2008|Group463"
ID="ncrna1268";Name="linc_244-ESTv71|gnl|UG|At#S11741529"
ID="ncrna1269";Name="linc_1718-ESTv71|gnl|UG|At#S11812492"
ID="ncrna1270";Name="linc_4975-Okamoto2010|Seed_Group0372"
ID="ncrna1271";Name="linc_1866-Matsui2008|Group470,1543-Okamoto2010|Seed_Group0373"
ID="ncrna1272";Name="linc_1052-Matsui2008|Group471"
ID="ncrna1273";Name="linc_226-Matsui2008|Group473,4670-Okamoto2010|Seed_Group0376"
ID="ncrna1274";Name="linc_2790-Matsui2008|Group476"
ID="ncrna1275";Name="linc_514-Matsui2008|Group477"
ID="ncrna1276";Name="linc_1792-ESTv71|gnl|UG|At#S11741493"
ID="ncrna1277";Name="linc_2516-Matsui2008|Group478,738-Okamoto2010|Seed_Group0380"
ID="ncrna1278";Name="linc_3695-Matsui2008|Group479,1176-Okamoto2010|Seed_Group0381,1296-ESTv71|gnl|UG|At#S20534736"
ID="ncrna1279";Name="linc_3282-Matsui2008|Group481"
ID="ncrna1280";Name="linc_4677-Okamoto2010|Seed_Group0383"
ID="ncrna1281";Name="linc_812-Okamoto2010|Seed_Group0384,4217-Matsui2008|Group482"
ID="ncrna1282";Name="linc_6073-Matsui2008|Group483,1302-Okamoto2010|Seed_Group0385"
ID="ncrna1283";Name="linc_821-ESTv71|gnl|UG|At#S11710318"
ID="ncrna1284";Name="linc_226-ESTv71|gnl|UG|At#S11821369"
ID="ncrna1285";Name="linc_1203-ESTv71|gnl|UG|At#S28282630"
ID="ncrna1286";Name="linc_6545-Matsui2008|Group487"
ID="ncrna1287";Name="linc_4142-ESTv71|gnl|UG|At#S11741455"
ID="ncrna1288";Name="linc_5545-Matsui2008|Group489,2827-Okamoto2010|Seed_Group0386"
ID="ncrna1289";Name="linc_1319-Matsui2008|Group490,3176-Okamoto2010|Seed_Group0387"
ID="ncrna1290";Name="linc_3329-ESTv71|gnl|UG|At#S24442527"
ID="ncrna1291";Name="linc_6617-Matsui2008|Group493,1214-Okamoto2010|Seed_Group0389"
ID="ncrna1292";Name="linc_1200-Matsui2008|Group494,5166-Okamoto2010|Seed_Group0390"
ID="ncrna1293";Name="linc_4628-Matsui2008|Group495"
ID="ncrna1294";Name="linc_944-ESTv71|gnl|UG|At#S11743805"
ID="ncrna1295";Name="linc_5583-Matsui2008|Group498"
ID="ncrna1296";Name="linc_1819-ESTv71|gnl|UG|At#S11741438"
ID="ncrna1297";Name="linc_4293-ESTv71|gnl|UG|At#S51841974"
ID="ncrna1298";Name="linc_816-ESTv71|gnl|UG|At#S43850630"
ID="ncrna1299";Name="linc_1362-Okamoto2010|Seed_Group0393"
ID="ncrna1300";Name="linc_782-Matsui2008|Group500,1828-ESTv71|gnl|UG|At#S11648844"
ID="ncrna1301";Name="linc_1581-Matsui2008|Group501"
ID="ncrna1302";Name="linc_1748-Matsui2008|Group502"
ID="ncrna1303";Name="linc_820-Matsui2008|Group506"
ID="ncrna1304";Name="linc_3819-Okamoto2010|Seed_Group0397,4346-Matsui2008|Group507"
ID="ncrna1305";Name="linc_1080-Okamoto2010|Seed_Group0398"
ID="ncrna1306";Name="linc_1326-Matsui2008|Group508"
ID="ncrna1307";Name="linc_124-ESTv71|gnl|UG|At#S18921478"
ID="ncrna1308";Name="linc_5143-Okamoto2010|Seed_Group0400"
ID="ncrna1309";Name="linc_3072-ESTv71|gnl|UG|At#S11812528"
ID="ncrna1310";Name="linc_300-Matsui2008|Group529"
ID="ncrna1311";Name="linc_6390-Matsui2008|Group531"
ID="ncrna1312";Name="linc_2799-Matsui2008|Group532"
ID="ncrna1313";Name="linc_2733-Matsui2008|Group533"
ID="ncrna1314";Name="linc_1081-ESTv71|gnl|UG|At#S11706148"
ID="ncrna1315";Name="linc_103-Okamoto2010|Seed_Group0418"
ID="ncrna1316";Name="linc_883-ESTv71|gnl|UG|At#S11741293"
ID="ncrna1317";Name="linc_2345-Okamoto2010|Seed_Group0421,6243-Matsui2008|Group535"
ID="ncrna1318";Name="linc_67-Matsui2008|Group536"
ID="ncrna1319";Name="linc_5654-Matsui2008|Group537"
ID="ncrna1320";Name="linc_904-Matsui2008|Group538"
ID="ncrna1321";Name="linc_2439-Matsui2008|Group540"
ID="ncrna1322";Name="linc_3547-Matsui2008|Group542,3364-ESTv71|gnl|UG|At#S11704792"
ID="ncrna1323";Name="linc_3209-Matsui2008|Group543"
ID="ncrna1324";Name="linc_4112-ESTv71|gnl|UG|At#S11710351"
ID="ncrna1325";Name="linc_4153-Matsui2008|Group544"
ID="ncrna1326";Name="linc_3766-Okamoto2010|Seed_Group0427"
ID="ncrna1327";Name="linc_3763-ESTv71|gnl|UG|At#S11741263"
ID="ncrna1328";Name="linc_935-Matsui2008|Group546,4062-ESTv71|gnl|UG|At#S58725865"
ID="ncrna1329";Name="linc_3796-Matsui2008|Group547,4070-ESTv71|gnl|UG|At#S34115887"
ID="ncrna1330";Name="linc_6311-Matsui2008|Group549"
ID="ncrna1331";Name="linc_1899-Matsui2008|Group550"
ID="ncrna1332";Name="linc_1535-ESTv71|gnl|UG|At#S11741242"
ID="ncrna1333";Name="linc_1244-Matsui2008|Group553,3123-Okamoto2010|Seed_Group0431"
ID="ncrna1334";Name="linc_2819-ESTv71|gnl|UG|At#S11741236"
ID="ncrna1335";Name="linc_2743-Matsui2008|Group554"
ID="ncrna1336";Name="linc_75-ESTv71|gnl|UG|At#S11741229"
ID="ncrna1337";Name="linc_584-ESTv71|gnl|UG|At#S11741215"
ID="ncrna1338";Name="linc_626-Matsui2008|Group558,3365-ESTv71|gnl|UG|At#S35214318"
ID="ncrna1339";Name="linc_4482-Matsui2008|Group559"
ID="ncrna1340";Name="linc_2814-Matsui2008|Group560,4533-ESTv71|gnl|UG|At#S11823337"
ID="ncrna1341";Name="linc_3597-Okamoto2010|Seed_Group0435"
ID="ncrna1342";Name="linc_4311-Matsui2008|Group561,4222-Okamoto2010|Seed_Group0436"
ID="ncrna1343";Name="linc_3015-Okamoto2010|Seed_Group0437"
ID="ncrna1344";Name="linc_6459-Matsui2008|Group564,4887-Okamoto2010|Seed_Group0439"
ID="ncrna1345";Name="linc_1333-Matsui2008|Group566"
ID="ncrna1346";Name="linc_2071-ESTv71|gnl|UG|At#S18942548"
ID="ncrna1347";Name="linc_3094-Matsui2008|Group567"
ID="ncrna1348";Name="linc_1225-ESTv71|gnl|UG|At#S11664346"
ID="ncrna1349";Name="linc_3032-Matsui2008|Group568"
ID="ncrna1350";Name="linc_1385-Matsui2008|Group569"
ID="ncrna1351";Name="linc_3203-ESTv71|gnl|UG|At#S11793121"
ID="ncrna1352";Name="linc_1731-Matsui2008|Group570,1983-ESTv71|gnl|UG|At#S11832150,4601-Okamoto2010|Seed_Group0442"
ID="ncrna1353";Name="linc_4224-ESTv71|gnl|UG|At#S11741163"
ID="ncrna1354";Name="linc_2503-ESTv71|gnl|UG|At#S11741161"
ID="ncrna1355";Name="linc_5303-Okamoto2010|Seed_Group0445"
ID="ncrna1356";Name="linc_929-Matsui2008|Group573,1787-Okamoto2010|Seed_Group0446"
ID="ncrna1357";Name="linc_4701-Matsui2008|Group575"
ID="ncrna1358";Name="linc_2906-Matsui2008|Group578"
ID="ncrna1359";Name="linc_446-Matsui2008|Group579"
ID="ncrna1360";Name="linc_2327-Okamoto2010|Seed_Group0448"
ID="ncrna1361";Name="linc_4620-Okamoto2010|Seed_Group0449"
ID="ncrna1362";Name="linc_154-ESTv71|gnl|UG|At#S11741127"
ID="ncrna1363";Name="linc_6068-Matsui2008|Group583"
ID="ncrna1364";Name="linc_6410-Matsui2008|Group589"
ID="ncrna1365";Name="linc_1659-Matsui2008|Group590"
ID="ncrna1366";Name="linc_3153-Matsui2008|Group592,1093-Okamoto2010|Seed_Group0456"
ID="ncrna1367";Name="linc_2702-Matsui2008|Group593,3366-Okamoto2010|Seed_Group0457"
ID="ncrna1368";Name="linc_5104-Okamoto2010|Seed_Group0458"
ID="ncrna1369";Name="linc_3947-Okamoto2010|Seed_Group0461,2184-ESTv71|gnl|UG|At#S11747623"
ID="ncrna1370";Name="linc_512-Okamoto2010|Seed_Group0462"
ID="ncrna1371";Name="linc_3111-ESTv71|gnl|UG|At#S11741011"
ID="ncrna1372";Name="linc_4284-ESTv71|gnl|UG|At#S11741007"
ID="ncrna1373";Name="linc_3576-ESTv71|gnl|UG|At#S34118436"
ID="ncrna1374";Name="linc_3735-Matsui2008|Group622"
ID="ncrna1375";Name="linc_2273-Matsui2008|Group623,299-Okamoto2010|Seed_Group0486"
ID="ncrna1376";Name="linc_6758-Matsui2008|Group624"
ID="ncrna1377";Name="linc_6128-Matsui2008|Group627,3618-Okamoto2010|Seed_Group0489"
ID="ncrna1378";Name="linc_6156-Matsui2008|Group628,816-Okamoto2010|Seed_Group0490"
ID="ncrna1379";Name="linc_1998-Matsui2008|Group629"
ID="ncrna1380";Name="linc_873-Okamoto2010|Seed_Group0491"
ID="ncrna1381";Name="linc_2055-Okamoto2010|Seed_Group0492,5794-Matsui2008|Group630"
ID="ncrna1382";Name="linc_6646-Matsui2008|Group631,4910-Okamoto2010|Seed_Group0493"
ID="ncrna1383";Name="linc_1976-Matsui2008|Group632"
ID="ncrna1384";Name="linc_694-Matsui2008|Group633"
ID="ncrna1385";Name="linc_4914-Okamoto2010|Seed_Group0494"
ID="ncrna1386";Name="linc_5888-Matsui2008|Group635"
ID="ncrna1387";Name="linc_1039-Okamoto2010|Seed_Group0495"
ID="ncrna1388";Name="linc_4272-Okamoto2010|Seed_Group0496,3359-Matsui2008|Group636"
ID="ncrna1389";Name="linc_4811-Matsui2008|Group641,916-Okamoto2010|Seed_Group0499"
ID="ncrna1390";Name="linc_1755-Matsui2008|Group642,4061-Okamoto2010|Seed_Group0500"
ID="ncrna1391";Name="linc_3063-Matsui2008|Group643,2360-Okamoto2010|Seed_Group0501"
ID="ncrna1392";Name="linc_78-Matsui2008|Group644"
ID="ncrna1393";Name="linc_974-Matsui2008|Group645,4568-Okamoto2010|Seed_Group0502"
ID="ncrna1394";Name="linc_5424-Matsui2008|Group646"
ID="ncrna1395";Name="linc_3431-Okamoto2010|Seed_Group0504"
ID="ncrna1396";Name="linc_3223-Matsui2008|Group649,499-Okamoto2010|Seed_Group0507"
ID="ncrna1397";Name="linc_3220-Matsui2008|Group650"
ID="ncrna1398";Name="linc_6713-Matsui2008|Group651"
ID="ncrna1399";Name="linc_4476-ESTv71|gnl|UG|At#S14274050"
ID="ncrna1400";Name="linc_601-ESTv71|gnl|UG|At#S35213801"
ID="ncrna1401";Name="linc_3185-ESTv71|gnl|UG|At#S11740920"
ID="ncrna1402";Name="linc_3438-Matsui2008|Group654"
ID="ncrna1403";Name="linc_1728-Matsui2008|Group655"
ID="ncrna1404";Name="linc_3699-Matsui2008|Group656,3027-Okamoto2010|Seed_Group0510"
ID="ncrna1405";Name="linc_454-Matsui2008|Group671,74-Okamoto2010|Seed_Group0517"
ID="ncrna1406";Name="linc_1524-Matsui2008|Group672"
ID="ncrna1407";Name="linc_5610-Matsui2008|Group693,2435-Okamoto2010|Seed_Group0532"
ID="ncrna1408";Name="linc_1511-Matsui2008|Group694,1211-ESTv71|gnl|UG|At#S11665994"
ID="ncrna1409";Name="linc_2396-Matsui2008|Group696"
ID="ncrna1410";Name="linc_1228-Matsui2008|Group699,1544-Okamoto2010|Seed_Group0534"
ID="ncrna1411";Name="linc_2300-Okamoto2010|Seed_Group0535"
ID="ncrna1412";Name="linc_5237-Okamoto2010|Seed_Group0536,4492-Matsui2008|Group700"
ID="ncrna1413";Name="linc_3159-ESTv71|gnl|UG|At#S11740779"
ID="ncrna1414";Name="linc_4361-Matsui2008|Group702,2732-Okamoto2010|Seed_Group0537"
ID="ncrna1415";Name="linc_572-Matsui2008|Group703,3827-Okamoto2010|Seed_Group0539"
ID="ncrna1416";Name="linc_6743-Matsui2008|Group704,4977-Okamoto2010|Seed_Group0540,3022-ESTv71|gnl|UG|At#S20802331"
ID="ncrna1417";Name="linc_3258-ESTv71|gnl|UG|At#S11740768"
ID="ncrna1418";Name="linc_3258-Matsui2008|Group705,2199-Okamoto2010|Seed_Group0543"
ID="ncrna1419";Name="linc_4835-Matsui2008|Group706"
ID="ncrna1420";Name="linc_36-Matsui2008|Group708"
ID="ncrna1421";Name="linc_5838-Matsui2008|Group709,4118-Okamoto2010|Seed_Group0545"
ID="ncrna1422";Name="linc_1118-ESTv71|gnl|UG|At#S21132617"
ID="ncrna1423";Name="linc_1213-Matsui2008|Group711"
ID="ncrna1424";Name="linc_1061-Matsui2008|Group721,3650-Okamoto2010|Seed_Group0551"
ID="ncrna1425";Name="linc_6532-Matsui2008|Group722,2132-Okamoto2010|Seed_Group0552"
ID="ncrna1426";Name="linc_1941-Okamoto2010|Seed_Group0553"
ID="ncrna1427";Name="linc_4395-ESTv71|gnl|UG|At#S11740705"
ID="ncrna1428";Name="linc_5725-Matsui2008|Group724,4265-Okamoto2010|Seed_Group0554"
ID="ncrna1429";Name="linc_432-ESTv71|gnl|UG|At#S11740685"
ID="ncrna1430";Name="linc_926-Matsui2008|Group726"
ID="ncrna1431";Name="linc_805-Okamoto2010|Seed_Group0556,6162-Matsui2008|Group728"
ID="ncrna1432";Name="linc_907-Okamoto2010|Seed_Group0557"
ID="ncrna1433";Name="linc_1283-ESTv71|gnl|UG|At#S11708081"
ID="ncrna1434";Name="linc_2285-Matsui2008|Group729"
ID="ncrna1435";Name="linc_5963-Matsui2008|Group730,4628-Okamoto2010|Seed_Group0558"
ID="ncrna1436";Name="linc_2160-Okamoto2010|Seed_Group0559,5814-Matsui2008|Group731"
ID="ncrna1437";Name="linc_2649-ESTv71|gnl|UG|At#S15460500"
ID="ncrna1438";Name="linc_1241-ESTv71|gnl|UG|At#S11740556"
ID="ncrna1439";Name="linc_4067-ESTv71|gnl|UG|At#S34114589"
ID="ncrna1440";Name="linc_543-ESTv71|gnl|UG|At#S11740540"
ID="ncrna1441";Name="linc_1598-ESTv71|gnl|UG|At#S43850583"
ID="ncrna1442";Name="linc_2091-Matsui2008|Group741,4408-Okamoto2010|Seed_Group0567"
ID="ncrna1443";Name="linc_3464-ESTv71|gnl|UG|At#S21989872"
ID="ncrna1444";Name="linc_1515-ESTv71|gnl|UG|At#S18942499"
ID="ncrna1445";Name="linc_3402-Matsui2008|Group743"
ID="ncrna1446";Name="linc_1471-Okamoto2010|Seed_Group0570"
ID="ncrna1447";Name="linc_4688-Okamoto2010|Seed_Group0571"
ID="ncrna1448";Name="linc_786-ESTv71|gnl|UG|At#S11740489"
ID="ncrna1449";Name="linc_4286-Matsui2008|Group748,1790-Okamoto2010|Seed_Group0574"
ID="ncrna1450";Name="linc_3600-ESTv71|gnl|UG|At#S20535242"
ID="ncrna1451";Name="linc_1704-ESTv71|gnl|UG|At#S11740443"
ID="ncrna1452";Name="linc_1024-ESTv71|gnl|UG|At#S58725798"
ID="ncrna1453";Name="linc_1094-Okamoto2010|Seed_Group0579"
ID="ncrna1454";Name="linc_4558-ESTv71|gnl|UG|At#S11740387"
ID="ncrna1455";Name="linc_1159-Matsui2008|Group750"
ID="ncrna1456";Name="linc_783-Okamoto2010|Seed_Group0583"
ID="ncrna1457";Name="linc_3758-ESTv71|gnl|UG|At#S34115422"
ID="ncrna1458";Name="linc_533-Matsui2008|Group756"
ID="ncrna1459";Name="linc_1244-ESTv71|gnl|UG|At#S11740289"
ID="ncrna1460";Name="linc_3341-Matsui2008|Group762"
ID="ncrna1461";Name="linc_992-ESTv71|gnl|UG|At#S51842029"
ID="ncrna1462";Name="linc_1880-ESTv71|gnl|UG|At#S11740154"
ID="ncrna1463";Name="linc_810-ESTv71|gnl|UG|At#S11740149"
ID="ncrna1464";Name="linc_3632-Okamoto2010|Seed_Group0596,860-Matsui2008|Group766"
ID="ncrna1465";Name="linc_159-Okamoto2010|Seed_Group0597"
ID="ncrna1466";Name="linc_1602-Matsui2008|Group768,404-Okamoto2010|Seed_Group0598"
ID="ncrna1467";Name="linc_621-ESTv71|gnl|UG|At#S11740075"
ID="ncrna1468";Name="linc_3315-Matsui2008|Group771,3790-Okamoto2010|Seed_Group0600"
ID="ncrna1469";Name="linc_5255-Matsui2008|Group773,258-Okamoto2010|Seed_Group0602"
ID="ncrna1470";Name="linc_4234-Matsui2008|Group776,3604-Okamoto2010|Seed_Group0605"
ID="ncrna1471";Name="linc_1903-Matsui2008|Group777"
ID="ncrna1472";Name="linc_4264-Matsui2008|Group779"
ID="ncrna1473";Name="linc_2795-Matsui2008|Group780"
ID="ncrna1474";Name="linc_2610-Matsui2008|Group781"
ID="ncrna1475";Name="linc_1682-ESTv71|gnl|UG|At#S11739970"
ID="ncrna1476";Name="linc_6606-Matsui2008|Group785"
ID="ncrna1477";Name="linc_1109-Matsui2008|Group788,1203-Okamoto2010|Seed_Group0608"
ID="ncrna1478";Name="linc_3281-Okamoto2010|Seed_Group0609,365-Matsui2008|Group789"
ID="ncrna1479";Name="linc_884-ESTv71|gnl|UG|At#S11739875"
ID="ncrna1480";Name="linc_6287-Matsui2008|Group791,1457-Okamoto2010|Seed_Group0611"
ID="ncrna1481";Name="linc_4825-Matsui2008|Group792"
ID="ncrna1482";Name="linc_2157-ESTv71|gnl|UG|At#S18897473"
ID="ncrna1483";Name="linc_1265-Okamoto2010|Seed_Group0613"
ID="ncrna1484";Name="linc_5600-Matsui2008|Group793,3710-ESTv71|gnl|UG|At#S20763355"
ID="ncrna1485";Name="linc_2147-Matsui2008|Group797,3385-Okamoto2010|Seed_Group0620,2780-ESTv71|gnl|UG|At#S20838384"
ID="ncrna1486";Name="linc_3413-Okamoto2010|Seed_Group0621,4834-Matsui2008|Group799"
ID="ncrna1487";Name="linc_3646-ESTv71|gnl|UG|At#S11739733"
ID="ncrna1488";Name="linc_3786-Matsui2008|Group801,2007-Okamoto2010|Seed_Group0622"
ID="ncrna1489";Name="linc_2003-Matsui2008|Group802"
ID="ncrna1490";Name="linc_3918-Matsui2008|Group803"
ID="ncrna1491";Name="linc_4306-Matsui2008|Group804"
ID="ncrna1492";Name="linc_6560-Matsui2008|Group805"
ID="ncrna1493";Name="linc_4377-Matsui2008|Group806"
ID="ncrna1494";Name="linc_430-ESTv71|gnl|UG|At#S11824665"
ID="ncrna1495";Name="linc_3061-Okamoto2010|Seed_Group0624"
ID="ncrna1496";Name="linc_6414-Matsui2008|Group809,3091-Okamoto2010|Seed_Group0625"
ID="ncrna1497";Name="linc_4332-Okamoto2010|Seed_Group0626"
ID="ncrna1498";Name="linc_1522-ESTv71|gnl|UG|At#S18894608"
ID="ncrna1499";Name="linc_1991-Okamoto2010|Seed_Group0627,822-ESTv71|gnl|UG|At#S34117645"
ID="ncrna1500";Name="linc_4108-ESTv71|gnl|UG|At#S58725782"
ID="ncrna1501";Name="linc_3568-Matsui2008|Group826,3684-Okamoto2010|Seed_Group0642"
ID="ncrna1502";Name="linc_5875-Matsui2008|Group827,2993-Okamoto2010|Seed_Group0643"
ID="ncrna1503";Name="linc_29-Matsui2008|Group828"
ID="ncrna1504";Name="linc_2527-ESTv71|gnl|UG|At#S11739350"
ID="ncrna1505";Name="linc_370-Matsui2008|Group830"
ID="ncrna1506";Name="linc_5916-Matsui2008|Group831,672-Okamoto2010|Seed_Group0645"
ID="ncrna1507";Name="linc_4581-Okamoto2010|Seed_Group0648"
ID="ncrna1508";Name="linc_1278-Matsui2008|Group832,4484-Okamoto2010|Seed_Group0649"
ID="ncrna1509";Name="linc_4372-ESTv71|gnl|UG|At#S11739296"
ID="ncrna1510";Name="linc_678-Matsui2008|Group833"
ID="ncrna1511";Name="linc_271-Okamoto2010|Seed_Group0650"
ID="ncrna1512";Name="linc_3390-ESTv71|gnl|UG|At#S11739253"
ID="ncrna1513";Name="linc_2760-Matsui2008|Group834,4548-Okamoto2010|Seed_Group0651"
ID="ncrna1514";Name="linc_4087-Matsui2008|Group836,3405-ESTv71|gnl|UG|At#S11824390"
ID="ncrna1515";Name="linc_4163-Matsui2008|Group837"
ID="ncrna1516";Name="linc_4526-Okamoto2010|Seed_Group0653"
ID="ncrna1517";Name="linc_3698-ESTv71|gnl|UG|At#S18323115"
ID="ncrna1518";Name="linc_1724-ESTv71|gnl|UG|At#S15982967"
ID="ncrna1519";Name="linc_713-Okamoto2010|Seed_Group0656"
ID="ncrna1520";Name="linc_5626-Matsui2008|Group846"
ID="ncrna1521";Name="linc_6151-Matsui2008|Group847"
ID="ncrna1522";Name="linc_4416-ESTv71|gnl|UG|At#S11739120"
ID="ncrna1523";Name="linc_4167-Matsui2008|Group849,916-ESTv71|gnl|UG|At#S18908626"
ID="ncrna1524";Name="linc_1268-ESTv71|gnl|UG|At#S18893953"
ID="ncrna1525";Name="linc_3077-Okamoto2010|Seed_Group0658"
ID="ncrna1526";Name="linc_310-ESTv71|gnl|UG|At#S24442615"
ID="ncrna1527";Name="linc_5780-Matsui2008|Group851,3894-Okamoto2010|Seed_Group0660"
ID="ncrna1528";Name="linc_6711-Matsui2008|Group853"
ID="ncrna1529";Name="linc_2738-Okamoto2010|Seed_Group0665"
ID="ncrna1530";Name="linc_4907-Okamoto2010|Seed_Group0668"
ID="ncrna1531";Name="linc_6507-Matsui2008|Group856"
ID="ncrna1532";Name="linc_3354-Matsui2008|Group858,586-Okamoto2010|Seed_Group0669"
ID="ncrna1533";Name="linc_4211-Matsui2008|Group859"
ID="ncrna1534";Name="linc_391-Okamoto2010|Seed_Group0670"
ID="ncrna1535";Name="linc_3351-ESTv71|gnl|UG|At#S11709888"
ID="ncrna1536";Name="linc_6293-Matsui2008|Group861,1436-Okamoto2010|Seed_Group0672"
ID="ncrna1537";Name="linc_5191-Matsui2008|Group863,3484-Okamoto2010|Seed_Group0673"
ID="ncrna1538";Name="linc_6659-Matsui2008|Group864,1078-ESTv71|gnl|UG|At#S11752012"
ID="ncrna1539";Name="linc_962-Okamoto2010|Seed_Group0674,6432-Matsui2008|Group865"
ID="ncrna1540";Name="linc_6470-Matsui2008|Group867"
ID="ncrna1541";Name="linc_4078-Matsui2008|Group868"
ID="ncrna1542";Name="linc_1816-ESTv71|gnl|UG|At#S21132615"
ID="ncrna1543";Name="linc_3985-Matsui2008|Group869,4842-Okamoto2010|Seed_Group0676"
ID="ncrna1544";Name="linc_4667-Matsui2008|Group872"
ID="ncrna1545";Name="linc_2536-Matsui2008|Group873,4706-Okamoto2010|Seed_Group0681"
ID="ncrna1546";Name="linc_6224-Matsui2008|Group874"
ID="ncrna1547";Name="linc_2617-Matsui2008|Group875"
ID="ncrna1548";Name="linc_60-ESTv71|gnl|UG|At#S11750001"
ID="ncrna1549";Name="linc_3769-ESTv71|gnl|UG|At#S11738730"
ID="ncrna1550";Name="linc_6453-Matsui2008|Group878,5004-Okamoto2010|Seed_Group0682"
ID="ncrna1551";Name="linc_2734-ESTv71|gnl|UG|At#S20722524"
ID="ncrna1552";Name="linc_3312-Matsui2008|Group880"
ID="ncrna1553";Name="linc_2204-Matsui2008|Group884"
ID="ncrna1554";Name="linc_280-ESTv71|gnl|UG|At#S11738581"
ID="ncrna1555";Name="linc_4876-Okamoto2010|Seed_Group0688"
ID="ncrna1556";Name="linc_5759-Matsui2008|Group892"
ID="ncrna1557";Name="linc_4231-Matsui2008|Group893"
ID="ncrna1558";Name="linc_5260-Matsui2008|Group894"
ID="ncrna1559";Name="linc_3789-ESTv71|gnl|UG|At#S18897794"
ID="ncrna1560";Name="linc_1335-ESTv71|gnl|UG|At#S11738358"
ID="ncrna1561";Name="linc_1647-Okamoto2010|Seed_Group0697,6248-Matsui2008|Group898"
ID="ncrna1562";Name="linc_1615-Matsui2008|Group903,1342-Okamoto2010|Seed_Group0701"
ID="ncrna1563";Name="linc_1723-Matsui2008|Group904"
ID="ncrna1564";Name="linc_5101-Matsui2008|Group908,4359-Okamoto2010|Seed_Group0705"
ID="ncrna1565";Name="linc_3453-Okamoto2010|Seed_Group0706"
ID="ncrna1566";Name="linc_789-Okamoto2010|Seed_Group0708"
ID="ncrna1567";Name="linc_2009-Okamoto2010|Seed_Group0709,1963-Matsui2008|Group910"
ID="ncrna1568";Name="linc_3682-Matsui2008|Group911"
ID="ncrna1569";Name="linc_954-Matsui2008|Group912"
ID="ncrna1570";Name="linc_4455-Matsui2008|Group914"
ID="ncrna1571";Name="linc_6061-Matsui2008|Group917,2960-Okamoto2010|Seed_Group0713"
ID="ncrna1572";Name="linc_3849-Okamoto2010|Seed_Group0719"
ID="ncrna1573";Name="linc_3942-Okamoto2010|Seed_Group0721"
ID="ncrna1574";Name="linc_4291-Okamoto2010|Seed_Group0722"
ID="ncrna1575";Name="linc_1730-Matsui2008|Group924,5046-Okamoto2010|Seed_Group0724"
ID="ncrna1576";Name="linc_4019-ESTv71|gnl|UG|At#S11738105"
ID="ncrna1577";Name="linc_2729-Okamoto2010|Seed_Group0726"
ID="ncrna1578";Name="linc_528-ESTv71|gnl|UG|At#S21736088"
ID="ncrna1579";Name="linc_4128-Matsui2008|Group929,4734-Okamoto2010|Seed_Group0729"
ID="ncrna1580";Name="linc_4932-Okamoto2010|Seed_Group0730"
ID="ncrna1581";Name="linc_1368-Matsui2008|Group930,781-Okamoto2010|Seed_Group0731"
ID="ncrna1582";Name="linc_1271-ESTv71|gnl|UG|At#S11738003"
ID="ncrna1583";Name="linc_3629-Okamoto2010|Seed_Group0733"
ID="ncrna1584";Name="linc_4109-Matsui2008|Group932"
ID="ncrna1585";Name="linc_6702-Matsui2008|Group934,5312-Okamoto2010|Seed_Group0735"
ID="ncrna1586";Name="linc_653-ESTv71|gnl|UG|At#S11737951"
ID="ncrna1587";Name="linc_380-Matsui2008|Group935,4962-Okamoto2010|Seed_Group0736"
ID="ncrna1588";Name="linc_3279-Matsui2008|Group936"
ID="ncrna1589";Name="linc_3173-ESTv71|gnl|UG|At#S21737348"
ID="ncrna1590";Name="linc_3825-Okamoto2010|Seed_Group0737"
ID="ncrna1591";Name="linc_3484-ESTv71|gnl|UG|At#S11709481"
ID="ncrna1592";Name="linc_2828-Matsui2008|Group937,978-Okamoto2010|Seed_Group0738"
ID="ncrna1593";Name="linc_3337-ESTv71|gnl|UG|At#S20835239"
ID="ncrna1594";Name="linc_3358-Matsui2008|Group950,3829-ESTv71|gnl|UG|At#S11612454"
ID="ncrna1595";Name="linc_6281-Matsui2008|Group951,1680-ESTv71|gnl|UG|At#S18919062"
ID="ncrna1596";Name="linc_3838-ESTv71|gnl|UG|At#S18906083"
ID="ncrna1597";Name="linc_2324-ESTv71|gnl|UG|At#S11646891"
ID="ncrna1598";Name="linc_3739-ESTv71|gnl|UG|At#S28282545"
ID="ncrna1599";Name="linc_5858-Matsui2008|Group952"
ID="ncrna1600";Name="linc_6222-Matsui2008|Group953,464-Okamoto2010|Seed_Group0751"
ID="ncrna1601";Name="linc_2567-ESTv71|gnl|UG|At#S26539385"
ID="ncrna1602";Name="linc_3445-Matsui2008|Group963,2759-Okamoto2010|Seed_Group0761"
ID="ncrna1603";Name="linc_5226-Okamoto2010|Seed_Group0764"
ID="ncrna1604";Name="linc_223-Matsui2008|Group984"
ID="ncrna1605";Name="linc_4480-Okamoto2010|Seed_Group0776"
ID="ncrna1606";Name="linc_3109-Okamoto2010|Seed_Group0778"
ID="ncrna1607";Name="linc_3825-ESTv71|gnl|UG|At#S34117875"
ID="ncrna1608";Name="linc_3759-Matsui2008|Group989,810-Okamoto2010|Seed_Group0782"
ID="ncrna1609";Name="linc_3145-Okamoto2010|Seed_Group0783"
ID="ncrna1610";Name="linc_6086-Matsui2008|Group990,2133-Okamoto2010|Seed_Group0784"
ID="ncrna1611";Name="linc_3798-ESTv71|gnl|UG|At#S11737018"
ID="ncrna1612";Name="linc_4962-Matsui2008|Group992"
ID="ncrna1613";Name="linc_3663-Okamoto2010|Seed_Group0786,5801-Matsui2008|Group993"
ID="ncrna1614";Name="linc_4419-Okamoto2010|Seed_Group0787,3967-ESTv71|gnl|UG|At#S23657717"
ID="ncrna1615";Name="linc_233-Matsui2008|Group994,239-Okamoto2010|Seed_Group0788"
ID="ncrna1616";Name="linc_1417-ESTv71|gnl|UG|At#S15460110"
ID="ncrna1617";Name="linc_3763-Matsui2008|Group1005,4849-Okamoto2010|Seed_Group0802"
ID="ncrna1618";Name="linc_6522-Matsui2008|Group1006,273-Okamoto2010|Seed_Group0803"
ID="ncrna1619";Name="linc_3093-ESTv71|gnl|UG|At#S35268688"
ID="ncrna1620";Name="linc_4154-ESTv71|gnl|UG|At#S35268237"
ID="ncrna1621";Name="linc_1803-ESTv71|gnl|UG|At#S11708396"
ID="ncrna1622";Name="linc_229-Matsui2008|Group1010"
ID="ncrna1623";Name="linc_1996-Okamoto2010|Seed_Group0807"
ID="ncrna1624";Name="linc_6655-Matsui2008|Group1013"
ID="ncrna1625";Name="linc_2240-Matsui2008|Group1014"
ID="ncrna1626";Name="linc_5739-Matsui2008|Group1018,4335-Okamoto2010|Seed_Group0815"
ID="ncrna1627";Name="linc_4992-Okamoto2010|Seed_Group0818"
ID="ncrna1628";Name="linc_6302-Matsui2008|Group1020,3936-Okamoto2010|Seed_Group0819"
ID="ncrna1629";Name="linc_4052-Matsui2008|Group1023,3656-Okamoto2010|Seed_Group0820,933-ESTv71|gnl|UG|At#S11753087"
ID="ncrna1630";Name="linc_80-Matsui2008|Group1024"
ID="ncrna1631";Name="linc_81-Matsui2008|Group1027"
ID="ncrna1632";Name="linc_5129-Matsui2008|Group1028,4180-Okamoto2010|Seed_Group0823"
ID="ncrna1633";Name="linc_5984-Matsui2008|Group1030"
ID="ncrna1634";Name="linc_3688-Matsui2008|Group1031,4869-Okamoto2010|Seed_Group0825"
ID="ncrna1635";Name="linc_138-Okamoto2010|Seed_Group0826"
ID="ncrna1636";Name="linc_3344-ESTv71|gnl|UG|At#S18894828,3631-Okamoto2010|Seed_Group0830,6136-Matsui2008|Group1034"
ID="ncrna1637";Name="linc_59-Okamoto2010|Seed_Group0832,2678-Matsui2008|Group1036"
ID="ncrna1638";Name="linc_5120-Okamoto2010|Seed_Group0833,160-Matsui2008|Group1037"
ID="ncrna1639";Name="linc_4086-Okamoto2010|Seed_Group0835"
ID="ncrna1640";Name="linc_3204-Okamoto2010|Seed_Group0836"
ID="ncrna1641";Name="linc_1651-Matsui2008|Group1039"
ID="ncrna1642";Name="linc_1568-Matsui2008|Group1041,122-Okamoto2010|Seed_Group0837"
ID="ncrna1643";Name="linc_806-Okamoto2010|Seed_Group0838,5146-Matsui2008|Group1043"
ID="ncrna1644";Name="linc_1439-ESTv71|gnl|UG|At#S11735933"
ID="ncrna1645";Name="linc_4704-Matsui2008|Group1048"
ID="ncrna1646";Name="linc_4240-ESTv71|gnl|UG|At#S15459283"
ID="ncrna1647";Name="linc_1909-ESTv71|gnl|UG|At#S24442216"
ID="ncrna1648";Name="linc_5405-Matsui2008|Group1052"
ID="ncrna1649";Name="linc_6830-Matsui2008|Group1054"
ID="ncrna1650";Name="linc_2376-Matsui2008|Group1056,2524-Okamoto2010|Seed_Group0847"
ID="ncrna1651";Name="linc_3694-Matsui2008|Group1057,1121-Okamoto2010|Seed_Group0848"
ID="ncrna1652";Name="linc_5669-Matsui2008|Group1058,3273-Okamoto2010|Seed_Group0849"
ID="ncrna1653";Name="linc_4897-Okamoto2010|Seed_Group0850"
ID="ncrna1654";Name="linc_5108-Matsui2008|Group1059"
ID="ncrna1655";Name="linc_22-Matsui2008|Group1063"
ID="ncrna1656";Name="linc_673-ESTv71|gnl|UG|At#S18942428"
ID="ncrna1657";Name="linc_3917-Matsui2008|Group1064,2454-ESTv71|gnl|UG|At#S35226212"
ID="ncrna1658";Name="linc_4489-ESTv71|gnl|UG|At#S11735584"
ID="ncrna1659";Name="linc_1083-Matsui2008|Group1066"
ID="ncrna1660";Name="linc_2174-Matsui2008|Group1067,1592-Okamoto2010|Seed_Group0854"
ID="ncrna1661";Name="linc_330-Okamoto2010|Seed_Group0856"
ID="ncrna1662";Name="linc_3012-ESTv71|gnl|UG|At#S35210348"
ID="ncrna1663";Name="linc_3542-ESTv71|gnl|UG|At#S43850482"
ID="ncrna1664";Name="linc_4413-Okamoto2010|Seed_Group0886"
ID="ncrna1665";Name="linc_3746-ESTv71|gnl|UG|At#S11707905"
ID="ncrna1666";Name="linc_2367-ESTv71|gnl|UG|At#S11735144"
ID="ncrna1667";Name="linc_4733-Okamoto2010|Seed_Group0888"
ID="ncrna1668";Name="linc_403-ESTv71|gnl|UG|At#S11735100"
ID="ncrna1669";Name="linc_3412-ESTv71|gnl|UG|At#S11735095"
ID="ncrna1670";Name="linc_2849-ESTv71|gnl|UG|At#S11745836"
ID="ncrna1671";Name="linc_1769-ESTv71|gnl|UG|At#S20847826"
ID="ncrna1672";Name="linc_1831-ESTv71|gnl|UG|At#S20535409"
ID="ncrna1673";Name="linc_1941-ESTv71|gnl|UG|At#S11735053"
ID="ncrna1674";Name="linc_580-Okamoto2010|Seed_Group0892"
ID="ncrna1675";Name="linc_1353-ESTv71|gnl|UG|At#S11669500"
ID="ncrna1676";Name="linc_2688-Okamoto2010|Seed_Group0893,2237-Matsui2008|Group1104"
ID="ncrna1677";Name="linc_6621-Matsui2008|Group1105"
ID="ncrna1678";Name="linc_3507-ESTv71|gnl|UG|At#S11735001"
ID="ncrna1679";Name="linc_2751-Okamoto2010|Seed_Group0898"
ID="ncrna1680";Name="linc_1543-ESTv71|gnl|UG|At#S34114259"
ID="ncrna1681";Name="linc_1069-ESTv71|gnl|UG|At#S15459231"
ID="ncrna1682";Name="linc_1526-ESTv71|gnl|UG|At#S11734900"
ID="ncrna1683";Name="linc_3473-Okamoto2010|Seed_Group0903"
ID="ncrna1684";Name="linc_1765-Okamoto2010|Seed_Group0904"
ID="ncrna1685";Name="linc_2059-ESTv71|gnl|UG|At#S11734857"
ID="ncrna1686";Name="linc_6041-Matsui2008|Group1114,3363-Okamoto2010|Seed_Group0905"
ID="ncrna1687";Name="linc_4613-Okamoto2010|Seed_Group0906"
ID="ncrna1688";Name="linc_4030-Matsui2008|Group1117"
ID="ncrna1689";Name="linc_1621-Matsui2008|Group1119,3911-Okamoto2010|Seed_Group0907"
ID="ncrna1690";Name="linc_704-Okamoto2010|Seed_Group0910"
ID="ncrna1691";Name="linc_2433-Matsui2008|Group1122,3739-Okamoto2010|Seed_Group0911"
ID="ncrna1692";Name="linc_1968-ESTv71|gnl|UG|At#S11734720"
ID="ncrna1693";Name="linc_1763-Matsui2008|Group1123"
ID="ncrna1694";Name="linc_4980-Matsui2008|Group1124"
ID="ncrna1695";Name="linc_375-ESTv71|gnl|UG|At#S11664994"
ID="ncrna1696";Name="linc_2112-ESTv71|gnl|UG|At#S34115359"
ID="ncrna1697";Name="linc_3592-Matsui2008|Group1129,5224-Okamoto2010|Seed_Group0916"
ID="ncrna1698";Name="linc_116-ESTv71|gnl|UG|At#S18942409"
ID="ncrna1699";Name="linc_1979-Matsui2008|Group1131,4569-Okamoto2010|Seed_Group0917"
ID="ncrna1700";Name="linc_3582-Matsui2008|Group1133,4455-Okamoto2010|Seed_Group0918,2721-ESTv71|gnl|UG|At#S11771479"
ID="ncrna1701";Name="linc_23-ESTv71|gnl|UG|At#S34116215"
ID="ncrna1702";Name="linc_1755-ESTv71|gnl|UG|At#S18901538"
ID="ncrna1703";Name="linc_2974-Matsui2008|Group1134"
ID="ncrna1704";Name="linc_4334-Okamoto2010|Seed_Group0921"
ID="ncrna1705";Name="linc_2335-ESTv71|gnl|UG|At#S11734514"
ID="ncrna1706";Name="linc_1173-ESTv71|gnl|UG|At#S21126656"
ID="ncrna1707";Name="linc_2855-Matsui2008|Group1136,2195-Okamoto2010|Seed_Group0923"
ID="ncrna1708";Name="linc_4032-ESTv71|gnl|UG|At#S11734491"
ID="ncrna1709";Name="linc_3886-Matsui2008|Group1137"
ID="ncrna1710";Name="linc_732-ESTv71|gnl|UG|At#S11744080"
ID="ncrna1711";Name="linc_941-ESTv71|gnl|UG|At#S35231799"
ID="ncrna1712";Name="linc_1148-ESTv71|gnl|UG|At#S18894111"
ID="ncrna1713";Name="linc_4001-Matsui2008|Group1142"
ID="ncrna1714";Name="linc_5471-Matsui2008|Group1144"
ID="ncrna1715";Name="linc_888-ESTv71|gnl|UG|At#S18894250"
ID="ncrna1716";Name="linc_6779-Matsui2008|Group1145"
ID="ncrna1717";Name="linc_2778-ESTv71|gnl|UG|At#S11734320"
ID="ncrna1718";Name="linc_4102-ESTv71|gnl|UG|At#S28282514"
ID="ncrna1719";Name="linc_886-Okamoto2010|Seed_Group0930,4310-Matsui2008|Group1148"
ID="ncrna1720";Name="linc_2807-ESTv71|gnl|UG|At#S11823703"
ID="ncrna1721";Name="linc_6178-Matsui2008|Group1151,4225-Okamoto2010|Seed_Group0932"
ID="ncrna1722";Name="linc_2034-ESTv71|gnl|UG|At#S11734254"
ID="ncrna1723";Name="linc_3474-ESTv71|gnl|UG|At#S11749789"
ID="ncrna1724";Name="linc_4375-Okamoto2010|Seed_Group0933"
ID="ncrna1725";Name="linc_3870-ESTv71|gnl|UG|At#S35250310"
ID="ncrna1726";Name="linc_4554-Okamoto2010|Seed_Group0934"
ID="ncrna1727";Name="linc_1538-ESTv71|gnl|UG|At#S24442716"
ID="ncrna1728";Name="linc_6879-Matsui2008|Group1153,4821-Okamoto2010|Seed_Group0935"
ID="ncrna1729";Name="linc_2208-ESTv71|gnl|UG|At#S11734168"
ID="ncrna1730";Name="linc_4300-ESTv71|gnl|UG|At#S21737218"
ID="ncrna1731";Name="linc_895-Okamoto2010|Seed_Group0938,1902-Matsui2008|Group1156"
ID="ncrna1732";Name="linc_2845-Matsui2008|Group1157,807-Okamoto2010|Seed_Group0940"
ID="ncrna1733";Name="linc_3615-ESTv71|gnl|UG|At#S20865981"
ID="ncrna1734";Name="linc_2970-ESTv71|gnl|UG|At#S23688116"
ID="ncrna1735";Name="linc_2496-Matsui2008|Group1158"
ID="ncrna1736";Name="linc_3941-ESTv71|gnl|UG|At#S11733938"
ID="ncrna1737";Name="linc_3117-ESTv71|gnl|UG|At#S11733920"
ID="ncrna1738";Name="linc_4993-Matsui2008|Group1163"
ID="ncrna1739";Name="linc_101-ESTv71|gnl|UG|At#S11733905"
ID="ncrna1740";Name="linc_160-Okamoto2010|Seed_Group0944"
ID="ncrna1741";Name="linc_6123-Matsui2008|Group1166"
ID="ncrna1742";Name="linc_5591-Matsui2008|Group1167,4438-Okamoto2010|Seed_Group0946"
ID="ncrna1743";Name="linc_4197-Matsui2008|Group1168"
ID="ncrna1744";Name="linc_615-ESTv71|gnl|UG|At#S11733873"
ID="ncrna1745";Name="linc_5635-Matsui2008|Group1169,4653-Okamoto2010|Seed_Group0948"
ID="ncrna1746";Name="linc_3800-Okamoto2010|Seed_Group0949,784-Matsui2008|Group1170"
ID="ncrna1747";Name="linc_3362-Matsui2008|Group1171"
ID="ncrna1748";Name="linc_1111-Matsui2008|Group1174"
ID="ncrna1749";Name="linc_350-Matsui2008|Group1177"
ID="ncrna1750";Name="linc_1234-ESTv71|gnl|UG|At#S35251086"
ID="ncrna1751";Name="linc_4257-Matsui2008|Group1179"
ID="ncrna1752";Name="linc_1907-Matsui2008|Group1181"
ID="ncrna1753";Name="linc_5252-Matsui2008|Group1183,2554-Okamoto2010|Seed_Group0952"
ID="ncrna1754";Name="linc_3547-ESTv71|gnl|UG|At#S35279102"
ID="ncrna1755";Name="linc_2656-ESTv71|gnl|UG|At#S11733606"
ID="ncrna1756";Name="linc_1527-ESTv71|gnl|UG|At#S11745938"
ID="ncrna1757";Name="linc_991-Okamoto2010|Seed_Group0953"
ID="ncrna1758";Name="linc_5126-Matsui2008|Group1187,1833-Okamoto2010|Seed_Group0954"
ID="ncrna1759";Name="linc_3722-Matsui2008|Group1189,5122-Okamoto2010|Seed_Group0955"
ID="ncrna1760";Name="linc_4326-Matsui2008|Group1190,401-Okamoto2010|Seed_Group0956"
ID="ncrna1761";Name="linc_1059-Matsui2008|Group1191"
ID="ncrna1762";Name="linc_3005-Matsui2008|Group1192"
ID="ncrna1763";Name="linc_2013-Matsui2008|Group1193"
ID="ncrna1764";Name="linc_2234-Matsui2008|Group1194"
ID="ncrna1765";Name="linc_134-Matsui2008|Group1195,4935-Okamoto2010|Seed_Group0957"
ID="ncrna1766";Name="linc_3407-ESTv71|gnl|UG|At#S21737483"
ID="ncrna1767";Name="linc_2761-ESTv71|gnl|UG|At#S11733535"
ID="ncrna1768";Name="linc_3159-Okamoto2010|Seed_Group0959"
ID="ncrna1769";Name="linc_2003-ESTv71|gnl|UG|At#S11733517"
ID="ncrna1770";Name="linc_5675-Matsui2008|Group1198,5054-Okamoto2010|Seed_Group0960,3923-ESTv71|gnl|UG|At#S34117833"
ID="ncrna1771";Name="linc_6020-Matsui2008|Group1200,1736-Okamoto2010|Seed_Group0962"
ID="ncrna1772";Name="linc_2650-ESTv71|gnl|UG|At#S15459159"
ID="ncrna1773";Name="linc_1161-ESTv71|gnl|UG|At#S20861283"
ID="ncrna1774";Name="linc_1625-ESTv71|gnl|UG|At#S11733454"
ID="ncrna1775";Name="linc_106-Matsui2008|Group1201,900-Okamoto2010|Seed_Group0963"
ID="ncrna1776";Name="linc_3975-Matsui2008|Group1204"
ID="ncrna1777";Name="linc_163-ESTv71|gnl|UG|At#S11733389,5805-Matsui2008|Group1206,1724-Okamoto2010|Seed_Group0965"
ID="ncrna1778";Name="linc_3040-Matsui2008|Group1207,5276-Okamoto2010|Seed_Group0966"
ID="ncrna1779";Name="linc_3188-ESTv71|gnl|UG|At#S58725682"
ID="ncrna1780";Name="linc_3417-Matsui2008|Group1208,1529-Okamoto2010|Seed_Group0968"
ID="ncrna1781";Name="linc_2872-ESTv71|gnl|UG|At#S21736635"
ID="ncrna1782";Name="linc_2987-Matsui2008|Group1209"
ID="ncrna1783";Name="linc_4572-Matsui2008|Group1211"
ID="ncrna1784";Name="linc_1691-Matsui2008|Group1212,367-Okamoto2010|Seed_Group0969"
ID="ncrna1785";Name="linc_5723-Matsui2008|Group1213,4391-Okamoto2010|Seed_Group0970"
ID="ncrna1786";Name="linc_2788-ESTv71|gnl|UG|At#S11733279"
ID="ncrna1787";Name="linc_10-Matsui2008|Group1216"
ID="ncrna1788";Name="linc_3433-Okamoto2010|Seed_Group0975"
ID="ncrna1789";Name="linc_4446-Okamoto2010|Seed_Group0976"
ID="ncrna1790";Name="linc_4607-Matsui2008|Group1219"
ID="ncrna1791";Name="linc_4320-ESTv71|gnl|UG|At#S50836211"
ID="ncrna1792";Name="linc_5228-Matsui2008|Group1220"
ID="ncrna1793";Name="linc_3823-Okamoto2010|Seed_Group0978"
ID="ncrna1794";Name="linc_6371-Matsui2008|Group1221"
ID="ncrna1795";Name="linc_4104-ESTv71|gnl|UG|At#S11733202"
ID="ncrna1796";Name="linc_4449-Matsui2008|Group1222"
ID="ncrna1797";Name="linc_2096-ESTv71|gnl|UG|At#S58725680"
ID="ncrna1798";Name="linc_4588-ESTv71|gnl|UG|At#S11733186"
ID="ncrna1799";Name="linc_4127-Matsui2008|Group1227,458-Okamoto2010|Seed_Group0982"
ID="ncrna1800";Name="linc_3056-Matsui2008|Group1229"
ID="ncrna1801";Name="linc_5042-Matsui2008|Group1230"
ID="ncrna1802";Name="linc_2244-ESTv71|gnl|UG|At#S35212466"
ID="ncrna1803";Name="linc_6483-Matsui2008|Group1235"
ID="ncrna1804";Name="linc_620-ESTv71|gnl|UG|At#S11733095"
ID="ncrna1805";Name="linc_1612-ESTv71|gnl|UG|At#S22666648"
ID="ncrna1806";Name="linc_1672-Matsui2008|Group1238,5165-Okamoto2010|Seed_Group0990"
ID="ncrna1807";Name="linc_2946-Matsui2008|Group1239,3203-Okamoto2010|Seed_Group0991"
ID="ncrna1808";Name="linc_4138-Okamoto2010|Seed_Group0994"
ID="ncrna1809";Name="linc_4254-Matsui2008|Group1242,3429-Okamoto2010|Seed_Group0996"
ID="ncrna1810";Name="linc_6305-Matsui2008|Group1244"
ID="ncrna1811";Name="linc_5488-Matsui2008|Group1247,3055-Okamoto2010|Seed_Group0999"
ID="ncrna1812";Name="linc_2410-ESTv71|gnl|UG|At#S11732941"
ID="ncrna1813";Name="linc_5475-Matsui2008|Group1249"
ID="ncrna1814";Name="linc_2734-Matsui2008|Group1250"
ID="ncrna1815";Name="linc_5346-Matsui2008|Group1251"
ID="ncrna1816";Name="linc_1350-Matsui2008|Group1252,2716-Okamoto2010|Seed_Group1000"
ID="ncrna1817";Name="linc_241-ESTv71|gnl|UG|At#S11732884"
ID="ncrna1818";Name="linc_5528-Matsui2008|Group1256"
ID="ncrna1819";Name="linc_382-ESTv71|gnl|UG|At#S26540198"
ID="ncrna1820";Name="linc_1134-ESTv71|gnl|UG|At#S34115715"
ID="ncrna1821";Name="linc_379-Matsui2008|Group1259"
ID="ncrna1822";Name="linc_3791-Matsui2008|Group1261"
ID="ncrna1823";Name="linc_1444-Matsui2008|Group1263"
ID="ncrna1824";Name="linc_1333-ESTv71|gnl|UG|At#S11732784"
ID="ncrna1825";Name="linc_2357-ESTv71|gnl|UG|At#S11706480"
ID="ncrna1826";Name="linc_1003-ESTv71|gnl|UG|At#S11702059"
ID="ncrna1827";Name="linc_2933-Matsui2008|Group1266,3878-Okamoto2010|Seed_Group1005"
ID="ncrna1828";Name="linc_5172-Matsui2008|Group1268"
ID="ncrna1829";Name="linc_461-ESTv71|gnl|UG|At#S58725662"
ID="ncrna1830";Name="linc_4046-Matsui2008|Group1269"
ID="ncrna1831";Name="linc_1298-ESTv71|gnl|UG|At#S11732716"
ID="ncrna1832";Name="linc_3048-Okamoto2010|Seed_Group1009,120-ESTv71|gnl|UG|At#S20837405"
ID="ncrna1833";Name="linc_1594-Matsui2008|Group1270"
ID="ncrna1834";Name="linc_6902-Matsui2008|Group1271,4911-Okamoto2010|Seed_Group1010,4430-ESTv71|gnl|UG|At#S11768637"
ID="ncrna1835";Name="linc_5186-Okamoto2010|Seed_Group1011"
ID="ncrna1836";Name="linc_6327-Matsui2008|Group1272"
ID="ncrna1837";Name="linc_5686-Matsui2008|Group1275"
ID="ncrna1838";Name="linc_2822-ESTv71|gnl|UG|At#S11732582"
ID="ncrna1839";Name="linc_2376-ESTv71|gnl|UG|At#S21126651"
ID="ncrna1840";Name="linc_1251-Matsui2008|Group1279"
ID="ncrna1841";Name="linc_3557-ESTv71|gnl|UG|At#S11732554"
ID="ncrna1842";Name="linc_4558-Matsui2008|Group1280"
ID="ncrna1843";Name="linc_1018-Matsui2008|Group1282"
ID="ncrna1844";Name="linc_5807-Matsui2008|Group1284"
ID="ncrna1845";Name="linc_6027-Matsui2008|Group1285"
ID="ncrna1846";Name="linc_2838-Matsui2008|Group1287,3835-Okamoto2010|Seed_Group1019"
ID="ncrna1847";Name="linc_4260-Matsui2008|Group1291"
ID="ncrna1848";Name="linc_4651-Okamoto2010|Seed_Group1023"
ID="ncrna1849";Name="linc_1165-Okamoto2010|Seed_Group1024,1015-Matsui2008|Group1292"
ID="ncrna1850";Name="linc_996-ESTv71|gnl|UG|At#S11732336"
ID="ncrna1851";Name="linc_768-ESTv71|gnl|UG|At#S11754183"
ID="ncrna1852";Name="linc_6792-Matsui2008|Group1294,1938-Okamoto2010|Seed_Group1025"
ID="ncrna1853";Name="linc_345-Matsui2008|Group1295,2437-Okamoto2010|Seed_Group1026"
ID="ncrna1854";Name="linc_4060-Matsui2008|Group1296"
ID="ncrna1855";Name="linc_4225-ESTv71|gnl|UG|At#S11732277"
ID="ncrna1856";Name="linc_853-Okamoto2010|Seed_Group1028,4139-Matsui2008|Group1299"
ID="ncrna1857";Name="linc_1092-Matsui2008|Group1341"
ID="ncrna1858";Name="linc_864-Matsui2008|Group1343"
ID="ncrna1859";Name="linc_2482-Okamoto2010|Seed_Group1065"
ID="ncrna1860";Name="linc_3818-Matsui2008|Group1344,5171-Okamoto2010|Seed_Group1066,715-ESTv71|gnl|UG|At#S11731619"
ID="ncrna1861";Name="linc_3304-Matsui2008|Group1345"
ID="ncrna1862";Name="linc_3987-ESTv71|gnl|UG|At#S11731554"
ID="ncrna1863";Name="linc_1750-Okamoto2010|Seed_Group1068"
ID="ncrna1864";Name="linc_6312-Matsui2008|Group1347"
ID="ncrna1865";Name="linc_3712-Matsui2008|Group1348"
ID="ncrna1866";Name="linc_1961-Okamoto2010|Seed_Group1070"
ID="ncrna1867";Name="linc_6778-Matsui2008|Group1351"
ID="ncrna1868";Name="linc_3470-ESTv71|gnl|UG|At#S11731419"
ID="ncrna1869";Name="linc_2492-ESTv71|gnl|UG|At#S38434141"
ID="ncrna1870";Name="linc_3015-ESTv71|gnl|UG|At#S34114718"
ID="ncrna1871";Name="linc_2467-Matsui2008|Group1354,1368-ESTv71|gnl|UG|At#S18894118"
ID="ncrna1872";Name="linc_6124-Matsui2008|Group1355,1999-ESTv71|gnl|UG|At#S18893734"
ID="ncrna1873";Name="linc_1072-ESTv71|gnl|UG|At#S11747703"
ID="ncrna1874";Name="linc_1738-Matsui2008|Group1358"
ID="ncrna1875";Name="linc_4490-ESTv71|gnl|UG|At#S11731271"
ID="ncrna1876";Name="linc_4518-Okamoto2010|Seed_Group1078"
ID="ncrna1877";Name="linc_4416-Matsui2008|Group1362,62-ESTv71|gnl|UG|At#S34117673"
ID="ncrna1878";Name="linc_6508-Matsui2008|Group1367"
ID="ncrna1879";Name="linc_249-ESTv71|gnl|UG|At#S38434136"
ID="ncrna1880";Name="linc_5860-Matsui2008|Group1370,1469-Okamoto2010|Seed_Group1085"
ID="ncrna1881";Name="linc_2801-Matsui2008|Group1375,4588-Okamoto2010|Seed_Group1087"
ID="ncrna1882";Name="linc_3217-ESTv71|gnl|UG|At#S18922737"
ID="ncrna1883";Name="linc_607-ESTv71|gnl|UG|At#S20795789"
ID="ncrna1884";Name="linc_4375-Matsui2008|Group1376"
ID="ncrna1885";Name="linc_1497-Okamoto2010|Seed_Group1088"
ID="ncrna1886";Name="linc_4624-Okamoto2010|Seed_Group1098,193-Matsui2008|Group1388"
ID="ncrna1887";Name="linc_1850-Okamoto2010|Seed_Group1099,2926-Matsui2008|Group1389"
ID="ncrna1888";Name="linc_1121-Matsui2008|Group1391,4341-Okamoto2010|Seed_Group1100"
ID="ncrna1889";Name="linc_1552-Okamoto2010|Seed_Group1101"
ID="ncrna1890";Name="linc_4358-ESTv71|gnl|UG|At#S30651825"
ID="ncrna1891";Name="linc_1928-Okamoto2010|Seed_Group1102"
ID="ncrna1892";Name="linc_1716-Matsui2008|Group1393,888-Okamoto2010|Seed_Group1103"
ID="ncrna1893";Name="linc_1030-Okamoto2010|Seed_Group1105"
ID="ncrna1894";Name="linc_610-Matsui2008|Group1399"
ID="ncrna1895";Name="linc_749-Matsui2008|Group1400"
ID="ncrna1896";Name="linc_293-Matsui2008|Group1403,917-Okamoto2010|Seed_Group1113"
ID="ncrna1897";Name="linc_3000-Matsui2008|Group1405,3348-Okamoto2010|Seed_Group1115"
ID="ncrna1898";Name="linc_5990-Matsui2008|Group1406,3731-Okamoto2010|Seed_Group1116"
ID="ncrna1899";Name="linc_3593-Okamoto2010|Seed_Group1117"
ID="ncrna1900";Name="linc_453-ESTv71|gnl|UG|At#S24442509"
ID="ncrna1901";Name="linc_3561-Matsui2008|Group1407"
ID="ncrna1902";Name="linc_3311-ESTv71|gnl|UG|At#S11730626"
ID="ncrna1903";Name="linc_5094-Matsui2008|Group1408"
ID="ncrna1904";Name="linc_5441-Matsui2008|Group1409"
ID="ncrna1905";Name="linc_146-ESTv71|gnl|UG|At#S20756761"
ID="ncrna1906";Name="linc_3705-ESTv71|gnl|UG|At#S11730604"
ID="ncrna1907";Name="linc_1216-Matsui2008|Group1410,1793-Okamoto2010|Seed_Group1119"
ID="ncrna1908";Name="linc_2578-ESTv71|gnl|UG|At#S11730601"
ID="ncrna1909";Name="linc_1619-ESTv71|gnl|UG|At#S34114205"
ID="ncrna1910";Name="linc_274-ESTv71|gnl|UG|At#S38434124"
ID="ncrna1911";Name="linc_2224-ESTv71|gnl|UG|At#S35243538"
ID="ncrna1912";Name="linc_3261-ESTv71|gnl|UG|At#S11730554"
ID="ncrna1913";Name="linc_2863-Matsui2008|Group1415,3178-Okamoto2010|Seed_Group1124"
ID="ncrna1914";Name="linc_990-Okamoto2010|Seed_Group1146"
ID="ncrna1915";Name="linc_1305-ESTv71|gnl|UG|At#S34114419"
ID="ncrna1916";Name="linc_6230-Matsui2008|Group1439,4401-Okamoto2010|Seed_Group1149"
ID="ncrna1917";Name="linc_2209-ESTv71|gnl|UG|At#S11730280"
ID="ncrna1918";Name="linc_481-Matsui2008|Group1441,1033-Okamoto2010|Seed_Group1150"
ID="ncrna1919";Name="linc_115-Matsui2008|Group1442"
ID="ncrna1920";Name="linc_3785-Matsui2008|Group1444"
ID="ncrna1921";Name="linc_3107-Matsui2008|Group1445,555-ESTv71|gnl|UG|At#S20534923"
ID="ncrna1922";Name="linc_2714-Matsui2008|Group1446"
ID="ncrna1923";Name="linc_762-Matsui2008|Group1448"
ID="ncrna1924";Name="linc_3566-Matsui2008|Group1449,3937-ESTv71|gnl|UG|At#S11640850"
ID="ncrna1925";Name="linc_2446-Matsui2008|Group1476"
ID="ncrna1926";Name="linc_649-Okamoto2010|Seed_Group1177"
ID="ncrna1927";Name="linc_3900-Matsui2008|Group1479,5212-Okamoto2010|Seed_Group1178"
ID="ncrna1928";Name="linc_49-Matsui2008|Group1502"
ID="ncrna1929";Name="linc_3396-ESTv71|gnl|UG|At#S15177182"
ID="ncrna1930";Name="linc_6015-Matsui2008|Group1506,193-Okamoto2010|Seed_Group1193"
ID="ncrna1931";Name="linc_3215-ESTv71|gnl|UG|At#S18921207"
ID="ncrna1932";Name="linc_3192-ESTv71|gnl|UG|At#S26538826,3055-Matsui2008|Group1531"
ID="ncrna1933";Name="linc_1640-Matsui2008|Group1532,2668-Okamoto2010|Seed_Group1207"
ID="ncrna1934";Name="linc_3522-ESTv71|gnl|UG|At#S11701211"
ID="ncrna1935";Name="linc_4582-ESTv71|gnl|UG|At#S22484621"
ID="ncrna1936";Name="linc_3347-Matsui2008|Group1534,4794-Okamoto2010|Seed_Group1209"
ID="ncrna1937";Name="linc_2257-ESTv71|gnl|UG|At#S22484619"
ID="ncrna1938";Name="linc_5188-Okamoto2010|Seed_Group1210"
ID="ncrna1939";Name="linc_4520-Okamoto2010|Seed_Group1212,1934-Matsui2008|Group1538"
ID="ncrna1940";Name="linc_3740-Matsui2008|Group1540"
ID="ncrna1941";Name="linc_4026-ESTv71|gnl|UG|At#S11729550"
ID="ncrna1942";Name="linc_4307-Matsui2008|Group1543,3501-Okamoto2010|Seed_Group1215"
ID="ncrna1943";Name="linc_2659-Matsui2008|Group1560"
ID="ncrna1944";Name="linc_1809-ESTv71|gnl|UG|At#S11729444"
ID="ncrna1945";Name="linc_3974-Matsui2008|Group1563,2200-Okamoto2010|Seed_Group1228"
ID="ncrna1946";Name="linc_553-ESTv71|gnl|UG|At#S20865731"
ID="ncrna1947";Name="linc_321-Matsui2008|Group1564,3271-Okamoto2010|Seed_Group1230"
ID="ncrna1948";Name="linc_757-ESTv71|gnl|UG|At#S24443530"
ID="ncrna1949";Name="linc_27-Matsui2008|Group1568,3332-Okamoto2010|Seed_Group1234"
ID="ncrna1950";Name="linc_708-ESTv71|gnl|UG|At#S11729378"
ID="ncrna1951";Name="linc_3142-Matsui2008|Group1570"
ID="ncrna1952";Name="linc_1198-ESTv71|gnl|UG|At#S11729369"
ID="ncrna1953";Name="linc_3014-ESTv71|gnl|UG|At#S11729366"
ID="ncrna1954";Name="linc_6772-Matsui2008|Group1571"
ID="ncrna1955";Name="linc_2521-Matsui2008|Group1572,3821-Okamoto2010|Seed_Group1238"
ID="ncrna1956";Name="linc_3158-Matsui2008|Group1573"
ID="ncrna1957";Name="linc_2669-ESTv71|gnl|UG|At#S11729356"
ID="ncrna1958";Name="linc_4229-Matsui2008|Group1574"
ID="ncrna1959";Name="linc_5718-Matsui2008|Group1578"
ID="ncrna1960";Name="linc_5171-Matsui2008|Group1580,2292-Okamoto2010|Seed_Group1241"
ID="ncrna1961";Name="linc_1359-Matsui2008|Group1581"
ID="ncrna1962";Name="linc_549-ESTv71|gnl|UG|At#S52608161"
ID="ncrna1963";Name="linc_1245-Matsui2008|Group1583,2298-ESTv71|gnl|UG|At#S11704761,4092-Okamoto2010|Seed_Group1244"
ID="ncrna1964";Name="linc_3814-ESTv71|gnl|UG|At#S11729299"
ID="ncrna1965";Name="linc_5223-Matsui2008|Group1584"
ID="ncrna1966";Name="linc_1128-Matsui2008|Group1585"
ID="ncrna1967";Name="linc_4594-ESTv71|gnl|UG|At#S11729286"
ID="ncrna1968";Name="linc_2710-Matsui2008|Group1587,4198-Okamoto2010|Seed_Group1246"
ID="ncrna1969";Name="linc_2215-Okamoto2010|Seed_Group1247"
ID="ncrna1970";Name="linc_580-ESTv71|gnl|UG|At#S43850359"
ID="ncrna1971";Name="linc_2434-Matsui2008|Group1589,3301-Okamoto2010|Seed_Group1248"
ID="ncrna1972";Name="linc_1471-ESTv71|gnl|UG|At#S11729251"
ID="ncrna1973";Name="linc_6264-Matsui2008|Group1593"
ID="ncrna1974";Name="linc_3887-ESTv71|gnl|UG|At#S11813786"
ID="ncrna1975";Name="linc_896-Matsui2008|Group1595"
ID="ncrna1976";Name="linc_2898-Matsui2008|Group1596"
ID="ncrna1977";Name="linc_2194-Matsui2008|Group1597"
ID="ncrna1978";Name="linc_342-Matsui2008|Group1599"
ID="ncrna1979";Name="linc_1954-Matsui2008|Group1600,3228-Okamoto2010|Seed_Group1252"
ID="ncrna1980";Name="linc_4188-Matsui2008|Group1601,2115-Okamoto2010|Seed_Group1253"
ID="ncrna1981";Name="linc_1462-ESTv71|gnl|UG|At#S34115265,3380-Matsui2008|Group1602"
ID="ncrna1982";Name="linc_4299-ESTv71|gnl|UG|At#S11729191"
ID="ncrna1983";Name="linc_3926-ESTv71|gnl|UG|At#S34114885"
ID="ncrna1984";Name="linc_5568-Matsui2008|Group1604"
ID="ncrna1985";Name="linc_320-Matsui2008|Group1605"
ID="ncrna1986";Name="linc_1454-Okamoto2010|Seed_Group1254"
ID="ncrna1987";Name="linc_3184-ESTv71|gnl|UG|At#S11765404"
ID="ncrna1988";Name="linc_5975-Matsui2008|Group1608"
ID="ncrna1989";Name="linc_2058-Matsui2008|Group1609,484-Okamoto2010|Seed_Group1257"
ID="ncrna1990";Name="linc_6395-Matsui2008|Group1612"
ID="ncrna1991";Name="linc_1324-Okamoto2010|Seed_Group1260"
ID="ncrna1992";Name="linc_4985-Matsui2008|Group1615,1618-Okamoto2010|Seed_Group1264"
ID="ncrna1993";Name="linc_3535-Matsui2008|Group1617,4668-Okamoto2010|Seed_Group1266"
ID="ncrna1994";Name="linc_3007-Okamoto2010|Seed_Group1267"
ID="ncrna1995";Name="linc_2979-Matsui2008|Group1618"
ID="ncrna1996";Name="linc_4357-Okamoto2010|Seed_Group1268"
ID="ncrna1997";Name="linc_4367-ESTv71|gnl|UG|At#S50431013"
ID="ncrna1998";Name="linc_3181-Matsui2008|Group1619"
ID="ncrna1999";Name="linc_1069-Matsui2008|Group1620"
ID="ncrna2000";Name="linc_2540-Matsui2008|Group1621,3448-Okamoto2010|Seed_Group1271"
[truncated: 12,954 more rows]
