# Supplementary material for: Arabidopsis thaliana ambient temperature responsive lncRNAs
Source: BMC Plant Biol. 2018 Jul 13;18:145. doi: 10.1186/s12870-018-1362-x (PMC6045843; doi:10.1186/s12870-018-1362-x)
Supplement: Supplementary file 2 — TableS2. List of lncRNAs located within a 5 kb region of a gene involved in flowering time regulation. (XLSX 15 kb) [file 12870_2018_1362_MOESM2_ESM.xlsx]

## Sheet: Sheet1
TableS2. List of lncRNAs located with a 5kb region of a gene involved in flowering time regulation.
lncRNA	flowering gene within 5kb	distance from the start of the gene	distance from the end of the gene	description
AtLnc286	AT1G14920	-2385	-4513	AT1G14920 Similar to a putative transcription factor and transcriptional coactivators. Repressor of GA responses and involved in gibberellic acid mediated signaling. Member of the DELLA proteins that restrain the cell proliferation and expansion that drives plant growth. The protein undergoes degradation in response to GA via the 26S proteasome. GAI may be involved in reducing ROS accumulation in…
AtLnc129	AT1G47990	-2903	-5082	AT1G47990 Encodes a gibberellin 2-oxidase that acts on C19 gibberellins. AtGA2OX4 expression is responsive to cytokinin and KNOX activities. protein_coding GIBBERELLIN 2-OXIDASE 4 (GA2OX4) ARABIDOPSIS THALIANA GIBBERELLIN 2-OXIDASE 4 (ATGA2OX4);GIBBERELLIN 2-OXIDASE 4 (GA2OX4)
AtLnc198	AT1G68050	-242	-2455	AT1G68050 Encodes FKF1, a flavin-binding kelch repeat F box protein, is clock-controlled, regulates transition to flowering. Forms a complex with GI on the CO promoter to regulate CO expression. protein_coding "FLAVIN-BINDING, KELCH REPEAT, F BOX 1" (FKF1) "FLAVIN-BINDING, KELCH REPEAT, F BOX 1" (FKF1); (ADO3)
AtLnc212	AT1G69120	-927	-4910	AT1G69120 Floral homeotic gene encoding a MADS domain protein homologous to SRF transcription factors. Specifies floral meristem and sepal identity. Required for the transcriptional activation of AGAMOUS. Interacts with LEAFY.Binds to promoter and regulates the expression of flowering time genes SVP, SOC1 and AGL24. protein_coding APETALA1 (AP1) APETALA1 (AP1); (ATAP1);AGAMOUS-LIKE 7 (AGL7)
AtLnc236	AT1G77300	-925	-10305	AT1G77300 Encodes a protein with histone lysine N-methyltransferase activity required specifically for the trimethylation of H3-K4 in FLC chromatin (and not in H3-K36 dimethylation). Acts as an inhibitor of flowering specifically involved in the autonomous promotion pathway. EFS also regulates the expression of genes involved in carotenoid biosynthesis.Modification of histone methylation at the C…
AtLnc701	AT2G01570	-4406	-6707	AT2G01570 Member of the VHIID/DELLA regulatory family. Contains homopolymeric serine and threonine residues, a putative nuclear localization signal, leucine heptad repeats, and an LXXLL motif. Putative transcriptional regulator repressing the gibberellin response and integration of phytohormone signalling. DELLAs repress cell proliferation and expansion that drives plant growth. The protein under…
AtLnc537	AT2G03710	6907	4337	AT2G03710 This gene belongs to the family of SEP genes. It is involved in the development of sepals, petals, stamens and carpels. Additionally, it plays a central role in the determination of flower meristem and organ identity. protein_coding SEPALLATA 4 (SEP4) AGAMOUS-LIKE 3 (AGL3);SEPALLATA 4 (SEP4)
AtLnc655	AT2G33810	3858	2787	AT2G33810 Encodes a member of the SPL (squamosa-promoter binding protein-like)gene family, a novel gene family encoding DNA binding proteins and putative transcription factors. Contains the SBP-box, which encodes the SBP-domain, required and sufficient for interaction with DNA. It binds DNA, may directly regulate AP1, and is involved in regulation of flowering and vegetative phase change. Its tem…
AtLnc655	AT2G33835	5841	2928	AT2G33835 Encodes a zinc finger domain containing protein that is expressed in the shoot/root apex and vasculature, and acts with FRI to repress flowering.FES1 mutants in a Col(FRI+) background will flower early under inductive conditions. protein_coding FRIGIDA-ESSENTIAL 1 (FES1) FRIGIDA-ESSENTIAL 1 (FES1)
AtLnc1134	AT3G19290	-2113	-5096	AT3G19290 bZIP transcription factor with specificity for abscisic acid-responsive elements (ABRE). Mediates ABA-dependent stress responses.ABF4 acts through SnRK2 pathway and binds to ABA response elements of the promoters of NYE1 and regulates their expression to promote chlorophyll degradation. protein_coding ABRE BINDING FACTOR 4 (ABF4) (ATAREB2);ABRE BINDING FACTOR 4 (ABF4)
AtLnc996	AT3G44460	5222	3292	AT3G44460 basic leucine zipper transcription factor (BZIP67), identical to basic leucine zipper transcription factor GI:18656053 from (Arabidopsis thaliana); identical to cDNA basic leucine zipper transcription factor (atbzip67 gene) GI:18656052. Located in the nucleus and expressed during seed maturation in the cotyledons. protein_coding (DPBF2) (DPBF2);BASIC LEUCINE ZIPPER TRANSCRIPTION FACTOR …
AtLnc1258	AT3G46640	-274	-2422	AT3G46640 Encodes a myb family transcription factor with a single Myb DNA-binding domain (type SHAQKYF) that is unique to plants and is essential for circadian rhythms, specifically for transcriptional regulation within the circadian clock. LUX is required for normal rhythmic expression of multiple clock outputs in both constant light and darkness. It is coregulated with TOC1 and seems to be repr…
AtLnc1496	AT4G02020	-775	-6130	AT4G02020 Encodes a polycomb group protein. Forms part of a large protein complex that can include VRN2 (VERNALIZATION 2), VIN3 (VERNALIZATION INSENSITIVE 3) and polycomb group proteins FERTILIZATION INDEPENDENT ENDOSPERM (FIE) and CURLY LEAF (CLF). The complex has a role in establishing FLC (FLOWERING LOCUS C) repression during vernalization. Performs a partially redundant role to MEA in control…
AtLnc1552	AT4G11880	-1858	-6134	AT4G11880 AGL12, AGL14, and AGL17 are all preferentially expressed in root tissues and therefore represent the only characterized MADS box genes expressed in roots. The mRNA is cell-to-cell mobile. protein_coding AGAMOUS-LIKE 14 (AGL14) XAANTAL2 (XAL2);AGAMOUS-LIKE 14 (AGL14)
AtLnc1598	AT4G26150	-3594	-5288	AT4G26150 Encodes a member of the GATA factor family of zinc finger transcription factors. Modulate chlorophyll biosynthesis and glutamate synthase (GLU1/Fd-GOGAT) expression. protein_coding CYTOKININ-RESPONSIVE GATA FACTOR 1 (CGA1) CYTOKININ-RESPONSIVE GATA FACTOR 1 (CGA1);GNC-LIKE (GNL);GATA TRANSCRIPTION FACTOR 22 (GATA22)
AtLnc1465	AT4G30200	-233	-4101	AT4G30200 Encodes a protein with similarity to VRN5 and VIN3.Contains both a fibronectin III and PHD finger domain. VEL1 is a part of a polycomb repressive complex (PRC2) that is involved in epigenetic silencing of the FLC flowering locus. protein_coding VERNALIZATION5/VIN3-LIKE 1 (VEL1) VERNALIZATION5/VIN3-LIKE 1 (VEL1);VIN3-LIKE 2 (VIL2)
AtLnc1615	AT4G32980	-1360	-4682	AT4G32980 Encodes transcription factor involved in photomorphogenesis. Regulates gibberellin biosynthesis. Activated by AGAMOUS in a cal-1, ap1-1 background. Expressed at low levels in developing stamens. Increased levels of ATH1 severely delay flowering in the C24 accession. Most remarkably, ectopically expressed ATH1 hardly had an effect on flowering time in the Col-0 and Ler accessions. ATH1 p…
AtLnc1664	AT5G10450	-768	-3262	AT5G10450 Encodes a member of the 14-3-3 gene family that is a lambda isoform (14-3-3&#955;). Interacts with APX3 (ascorbate peroxidase) and AKR2 , suggesting a role in mediating oxidative metabolism in stress response. This protein was shown to colocalize and interact with SERK1 by which it is phosphorylated. This protein is also reported to interact with the phosphorylated form of the BZR1 tran…
AtLnc1964	AT5G24930	-171	-2173	AT5G24930 zinc finger CONSTANS-like protein;(source:Araport11) protein_coding CONSTANS-LIKE 4 (COL4) (ATCOL4);B-BOX DOMAIN PROTEIN 5 (BBX5);CONSTANS-LIKE 4 (COL4)
AtLnc1775	AT5G38480	5029	3210	AT5G38480 general regulatory factor, a 14-3-3 gene protein_coding GENERAL REGULATORY FACTOR 3 (GRF3) (RCI1);GENERAL REGULATORY FACTOR 3 (GRF3)
AtLnc2024	AT5G39660	2612	267	AT5G39660 Dof-type zinc finger domain-containing protein, identical to H-protein promoter binding factor-2a GI:3386546 from (Arabidopsis thaliana). Interacts with LKP2 and FKF1, but its overexpression does not change flowering time under short or long day conditions. protein_coding CYCLING DOF FACTOR 2 (CDF2) CYCLING DOF FACTOR 2 (CDF2)
AtLnc2107	AT5G62430	3980	2139	AT5G62430 Dof-type zinc finger domain-containing protein, similar to H-protein promoter binding factor-2a GI:3386546 from (Arabidopsis thaliana). Represses expression of Constans (CO), a circadian regulator of flowering time. Interacts with LKP2 and FKF1. Expression oscillates under constant light conditions. Mainly expressed in the vasculature of cotyledons, leaves and hypocotyls, but also in st…
AtLnc1860	AT5G65050	-1210	-5282	AT5G65050 Originally published as Agamous like MADS-box protein AGL31. One of a group of MADS box genes involved in control of flowering time. Four variant sequences have been identified for this locus but have not been characterized for differences in expression pattern and/or function. protein_coding AGAMOUS-LIKE 31 (AGL31) MADS AFFECTING FLOWERING 2 (MAF2);AGAMOUS-LIKE 31 (AGL31)
AtLnc2120	AT5G65430	3614	1339	AT5G65430 member of 14-3-3 proteins. This protein is reported to interact with the BZR1 transcription factor involved in brassinosteroid signaling and may affect the nucleocytoplasmic shuttling of BZR1 protein_coding GENERAL REGULATORY FACTOR 8 (GRF8) (ATMIN10);GENERAL REGULATORY FACTOR 8 (GRF8)
