# Supplementary material for: Arabidopsis thaliana ambient temperature responsive lncRNAs
Source: BMC Plant Biol. 2018 Jul 13;18:145. doi: 10.1186/s12870-018-1362-x (PMC6045843; doi:10.1186/s12870-018-1362-x)
Supplement: Supplementary file 3 — Table S3. Differentially expressed lncRNAs (DElnc). List of lncRNAs differentially expressed between 16 °C and 25 °C day 1, 16 °C and 25 °C day 3, 16 °C and 25 °C day 5. DElnc are defined as transcripts with a change in expression of log2 Fold Change |1| and adjusted p-value according to the BH method for controlling false discovery < 0.05. (XLSX 14 kb) [file 12870_2018_1362_MOESM3_ESM.xlsx]

## Sheet: Sheet1
Table S3: lncRNA differetially expressed upon the temperature change
name	ID	class	log2FoldChange_Day1	padj_Day1	log2FoldChange_Day3	padj_Day3	log2FoldChange_Day5	padj_Day5
AtLnc2	20_00000014	class_code=x	1.10346	2.13e-09	1.07272	6.04e-10	0.766081	0.00133096
AtLnc120	20_00003478	class_code=u	1.13409	6e-05	1.20171	3.86e-06	0.98972	0.000306421
AtLnc213	20_00005382	class_code=x	-4.98363	6.59e-115	-4.82788	4.98e-119	-4.96371	3.16e-116
AtLnc214	20_00005383	class_code=x	-4.48668	2.68e-129	-4.51171	1.6e-122	-4.64776	3.36e-124
AtLnc278	20_00007581	class_code=x	1.10473	0.0111341	0.696199	0.0916789	-0.206539	NA
AtLnc279	20_00007582	class_code=x	1.94607	1.23e-06	0.997468	0.0134353	0.188516	NA
AtLnc378	20_00009721	class_code=u	1.16035	0.00696078	0.706721	0.0764581	0.863684	0.0259607
AtLnc428	20_00010730	class_code=u	-1.69859	2.52e-06	-0.463583	0.176546	-0.777777	0.0203225
AtLnc441	20_00010923	class_code=x	0.250622	0.475524	1.1505	1.22e-07	1.32359	5.68e-10
AtLnc450	20_00011137	class_code=u	1.24175	0.00375658	0.694839	0.0769714	0.747718	0.0560991
AtLnc488	20_00011870	class_code=u	1.42486	0.000278966	1.07711	0.00552768	1.00312	0.0093859
AtLnc525	20_00012901	class_code=u	1.20379	0.00258668	1.36201	0.000322836	0.992392	0.0109054
AtLnc531	20_00012996	class_code=u	0.847282	0.044156	1.43043	3.28e-05	1.15836	0.00155028
AtLnc793	20_00019305	class_code=u	-0.865415	0.056579	-1.48665	9.94e-05	-1.60797	1.63e-05
AtLnc1019	20_00024735	class_code=u	0.5073	NA	0.941364	0.0153832	1.35089	0.000316143
AtLnc1176	20_00028848	class_code=u	1.15057	0.007745	1.1548	0.00341997	1.26821	0.000908583
AtLnc1181	20_00028952	class_code=u	0.302598	0.196275	-0.603839	0.00681507	-1.10622	4.56e-06
AtLnc1231	20_00029486	class_code=u	0.488122	0.317432	1.29325	0.000922617	1.07871	0.0058538
AtLnc1238	20_00029553	class_code=u	-1.16029	1.31e-06	-3.78182	3.32e-61	-4.32599	NA
AtLnc1239	20_00029554	class_code=u	-1.03287	0.000252295	-1.82783	1.32e-06	-3.43986	1.1e-26
AtLnc1312	20_00031160	class_code=u	-0.812177	8.57e-07	-0.966861	9.14e-12	-1.22932	1.71e-13
AtLnc1321	20_00031362	class_code=u	-1.19824	0.00509628	-0.961416	0.0179966	-0.963248	0.0152567
AtLnc1332	20_00031801	class_code=u	-2.11311	5.62e-10	-2.1271	2.25e-10	-2.04502	9.1e-10
AtLnc1333	20_00031802	class_code=u	-0.401322	0.239707	-0.662762	0.0652763	-1.06724	0.000518233
AtLnc1343	20_00031966	class_code=u	-0.334044	0.309584	-1.4599	5.08e-08	-1.00582	0.00158297
AtLnc1386	20_00032703	class_code=u	1.24579	3.09e-06	1.32128	4.45e-07	1.32618	4.26e-07
AtLnc1405	20_00033060	class_code=u	-0.145112	0.769697	-0.54281	0.156534	-1.05395	0.00251255
AtLnc1435	20_00033793	class_code=u	-1.65987	2.13e-06	-1.37021	2.57e-05	-1.32544	0.000110365
AtLnc1444	20_00034086	class_code=u	-1.42176	0.000740699	-1.47919	0.000112925	-1.28262	0.000589598
AtLnc1445	20_00034087	class_code=u	-1.64991	7.07e-05	-1.32658	0.000693563	-1.13941	0.00332671
AtLnc1454	20_00034253	class_code=u	-0.94914	0.000315776	-0.811017	0.00158351	-1.09018	6.89e-06
AtLnc1511	20_00035835	class_code=i	-0.790269	4.31e-06	-0.719569	6.66e-06	-1.46463	5.71e-19
AtLnc1524	20_00036217	class_code=u	-1.55662	1.38e-07	-1.83191	6.23e-08	-2.12722	1.15e-15
AtLnc1525	20_00036218	class_code=u	-0.787464	0.0829997	-1.62563	1.59e-05	-1.18976	0.00133767
AtLnc1526	20_00036219	class_code=u	-2.12338	3.09e-11	-2.5973	9.47e-17	-2.5184	2.96e-16
AtLnc1647	20_00039567	class_code=u	0.766953	0.0803339	1.25991	0.000489468	1.27677	0.000243491
AtLnc1662	20_00040035	class_code=u	-0.442665	0.284213	-1.30458	0.000204249	-1.62501	6.82e-06
AtLnc1682	20_00040556	class_code=u	0.137582	0.416755	-0.48617	0.00511417	-1.13193	9.35e-15
AtLnc1694	20_00040971	class_code=u	-1.3149	0.00048344	-2.85372	7.05e-16	-2.79121	3.78e-16
AtLnc1717	20_00041389	class_code=x	1.19529	0.00206916	0.930263	0.0172308	0.581673	0.169247
AtLnc1767	20_00042238	class_code=u	1.44153	0.000366055	1.31742	0.000334825	1.19272	0.000769649
AtLnc1775	20_00042321	class_code=u	0.683659	0.0641701	0.93168	0.00383973	1.03677	0.00177029
AtLnc1778	20_00042339	class_code=u	0.681509	0.0607904	1.37405	2.98e-10	1.26988	1.19e-10
AtLnc1880	20_00045020	class_code=x	-1.4628	3.4e-07	-1.03072	6.86e-05	-1.12353	3.68e-05
AtLnc1888	20_00045191	class_code=x	0.368824	0.488918	0.928483	0.0229026	1.08972	0.00494126
AtLnc1905	20_00045811	class_code=x	1.06009	0.00012375	1.26551	1.02e-06	0.952741	0.000348987
AtLnc2035	20_00048336	class_code=x	-1.22415	0.00233775	-1.2066	0.00185767	-1.59707	1.5e-05
AtLnc2067	20_00048997	class_code=u	1.20712	0.00506537	1.17235	0.00307664	0.924829	0.0176711
AtLnc2109	20_00050211	class_code=u	-1.81729	5.79e-07	-1.57472	4.36e-07	-1.46375	1.69e-06
