# Supplementary material for: Arabidopsis thaliana ambient temperature responsive lncRNAs
Source: BMC Plant Biol. 2018 Jul 13;18:145. doi: 10.1186/s12870-018-1362-x (PMC6045843; doi:10.1186/s12870-018-1362-x)
Supplement: Supplementary file 4 — Table S4. Pearson correlation between lncRNAs and protein coding genes. For the NATs expression value of the corresponding sense transcript while for the lincRNAs the expression value of their two direct flanking protein coding genes in our data set was used. NA, indicates absence of detectable expression in our RNA-seq. (XLSX 15 kb) [file 12870_2018_1362_MOESM4_ESM.xlsx]

## Sheet: table.w.annotation
lncRNA	Cufflinks ID	class	Upstream gene or Sense transcript	Downstream Gene	Correlation Upstream Gene	Correlation DownStreamGene	Annotation upstream gene or sense transcipt	Annotation downstream gene
AtLnc2	20_00000014	class_code=x	AT1G01190	NA	0.377248		CYP78A8|cytochrome P450, family 78, subfamily A, polypeptide 8
AtLnc120	20_00003478	class_code=u	AT1G46408	AT1G46480	NA	0.366701	AGL97|AGAMOUS-like 97	WOX4|WUSCHEL related homeobox 4
AtLnc213	20_00005382	class_code=x	AT1G69140	NA	0.994814
AtLnc214	20_00005383	class_code=x	AT1G69140	NA	0.996036
AtLnc278	20_00007581	class_code=x	AT1G13609	NA	0.875605		Defensin-like (DEFL) family protein
AtLnc279	20_00007582	class_code=x	AT1G13609	NA	0.875605		Defensin-like (DEFL) family protein
AtLnc378	20_00009721	class_code=u	AT1G43600	AT1G43610	NA	0.0418366	Haloacid dehalogenase-like hydrolase (HAD) superfamily protein	Haloacid dehalogenase-like hydrolase (HAD) superfamily protein
AtLnc428	20_00010730	class_code=u	AT1G56233	AT1G56240	NA	-0.220817	Protein of unknown function (PD694200)	AtPP2-B13|phloem protein 2-B13
AtLnc441	20_00010923	class_code=x	AT1G59980	NA	0.39845		ATDJC39|ARG1-like 2
AtLnc450	20_00011137	class_code=u	AT1G62030	AT1G62040	0.906962	0.852795	Cysteine/Histidine-rich C1 domain family protein	ATG8C|Ubiquitin-like superfamily protein
AtLnc488	20_00011870	class_code=u	AT1G69680	AT1G69690	0.341837	-0.623992	Mog1/PsbP/DUF1795-like photosystem II reaction center PsbP family protein	TCP15, TCP family transcription factor
AtLnc525	20_00012901	class_code=u	AT2G01023	AT2G01022	-0.00870142	NA	unknown protein
AtLnc531	20_00012996	class_code=u	AT2G02180	AT2G02190	0.0593088	NA	TOM3|tobamovirus multiplication protein 3
AtLnc793	20_00019305	class_code=u	AT2G26750	AT2G26760	0.229595	-0.812125	alpha/beta-Hydrolases superfamily protein	CYCB1;4|Cyclin B1;4
AtLnc1019	20_00024735	class_code=u	AT3G45450	AT3G45460	NA	NA	Double Clp-N motif-containing P-loop nucleoside triphosphate hydrolases superfamily protein	IBR domain containing protein
AtLnc1176	20_00028848	class_code=u	AT3G28930	AT3G28940	-0.804462	-0.16265	AIG2|AIG2-like (avirulence induced gene) family protein	AIG2-like (avirulence induced gene) family protein
AtLnc1181	20_00028952	class_code=u	AT3G29636	AT3G29638	NA	0.402845	transferase-related	General transcription factor 2-related zinc finger protein
AtLnc1231	20_00029486	class_code=u	AT3G43220	AT3G43230	-0.0308116	-0.708729	Phosphoinositide phosphatase family protein	RING/FYVE/PHD-type zinc finger family protein
AtLnc1238	20_00029553	class_code=u	AT3G43715	AT3G43720	0.941593	0.939535	Bifunctional inhibitor/lipid-transfer protein/seed storage 2S albumin superfamily protein
AtLnc1239	20_00029554	class_code=u	AT3G43715	AT3G43720	0.941593	0.939535	Bifunctional inhibitor/lipid-transfer protein/seed storage 2S albumin superfamily protein
AtLnc1312	20_00031160	class_code=u	AT3G60520	AT3G60530	0.666449	-0.396201	unknown protein	GATA4|GATA transcription factor 4
AtLnc1321	20_00031362	class_code=u	AT3G62670	AT3G62680	NA	-0.904302	ARR20|response regulator 20	PRP3|proline-rich protein 3
AtLnc1332	20_00031801	class_code=u	AT4G03340	AT4G03350	-0.59258	NA	Core-2/I-branching beta-1,6-N-acetylglucosaminyltransferase family protein	ubiquitin family protein
AtLnc1333	20_00031802	class_code=u	AT4G03360	AT4G03364	0.234036	NA	Ubiquitin family protein
AtLnc1343	20_00031966	class_code=u	AT4G04407	AT4G04408	NA	0.749109
AtLnc1386	20_00032703	class_code=u	AT4G10845	AT4G10850	0.76696	NA	unknown protein	SWEET7|Nodulin MtN3 family protein
AtLnc1405	20_00033060	class_code=u	AT4G14743	AT4G14746	-0.096459	0.3218	CONTAINS InterPro DOMAIN/s: EGF-like (InterPro:IPR006210)
AtLnc1435	20_00033793	class_code=u	AT4G22320	AT4G22330	0.87939	0.266694	unknown protein	ATCES1|Alkaline phytoceramidase (aPHC)
AtLnc1444	20_00034086	class_code=u	AT4G25480	AT4G25490	0.745872	0.775702	DREB1A|dehydration response element B1A	CBF1|C-repeat/DRE binding factor 1
AtLnc1445	20_00034087	class_code=u	AT4G25480	AT4G25490	0.745872	0.775702	DREB1A|dehydration response element B1A	CBF1|C-repeat/DRE binding factor 1
AtLnc1454	20_00034253	class_code=u	AT4G27420	AT4G27430	NA	0.0347112	ABC-2 type transporter family protein	CIP7|COP1-interacting protein 7
AtLnc1511	20_00035835	class_code=i	AT4G4330	NA	0.950987
AtLnc1524	20_00036217	class_code=u	AT4G08020	AT4G08022	0.895257	NA
AtLnc1525	20_00036218	class_code=u	AT4G08020	AT4G08022	0.895257	NA
AtLnc1526	20_00036219	class_code=u	AT4G08020	AT4G08022	0.895257	NA
AtLnc1647	20_00039567	class_code=u	AT5G03880	AT5G03890	-0.797325	0.283401	Thioredoxin family protein	unknown protein
AtLnc1662	20_00040035	class_code=u	AT5G09720	AT5G09730	-0.443965	-0.861268	Magnesium transporter CorA-like family protein	BXL3|beta-xylosidase 3
AtLnc1682	20_00040556	class_code=u	AT5G16610	AT5G16620	0.09383	-0.955274	unknown protein	PDE120|hydroxyproline-rich glycoprotein family protein
AtLnc1694	20_00040971	class_code=u	AT5G22390	AT5G22400	0.954673	0.5212	Protein of unknown function (DUF3049)	Rho GTPase activating protein with PAK-box/P21-Rho-binding domain
AtLnc1717	20_00041389	class_code=x	AT5G27100	NA	0.926395		ATGLR2.1|glutamate receptor 2.1
AtLnc1767	20_00042238	class_code=u	AT5G37790	AT5G37795	0.92174	NA	Protein kinase superfamily protein
AtLnc1775	20_00042321	class_code=u	AT5G38490	AT5G38500	NA	NA	Domain of unknown function (DUF313)	Domain of unknown function (DUF313)
AtLnc1778	20_00042339	class_code=u	AT5G38740	AT5G38760	-0.53117	-0.0380899	AGL77|AGAMOUS-like 77	Late embryogenesis abundant protein (LEA) family protein
AtLnc1880	20_00045020	class_code=x	AT5G01335	NA	0.251445
AtLnc1888	20_00045191	class_code=x	AT5G03620	NA	0.951294		Subtilisin-like serine endopeptidase family protein
AtLnc1905	20_00045811	class_code=x	AT5G10970	NA	0.887746		C2H2 and C2HC zinc fingers superfamily protein
AtLnc2035	20_00048336	class_code=x	AT5G41761	NA	0.928086		unknown protein
AtLnc2067	20_00048997	class_code=u	AT5G48710	AT5G48720	-0.670309	0.337553	Ubiquitin-like superfamily protein	XRI|x-ray induced transcript 1
AtLnc2109	20_00050211	class_code=u	AT5G63040	AT5G63050	0.812271	0.77151	unknown protein	EMB2759|embryo defective 2759
