# Supplementary material for: Arabidopsis thaliana ambient temperature responsive lncRNAs
Source: BMC Plant Biol. 2018 Jul 13;18:145. doi: 10.1186/s12870-018-1362-x (PMC6045843; doi:10.1186/s12870-018-1362-x)
Supplement: Supplementary file 8 — Table S5. Arabidopsis thaliana genomic region with sequence homology to FLINC. (XLSX 11 kb) [file 12870_2018_1362_MOESM8_ESM.xlsx]

## Sheet: Sheet1
Table S5: Arabidopsis thaliana genomic region with sequence homology to FLINC
Chr	start	end	% identity	match	mismatches	gap opening	start (lnc)	end (lnc)	e-vlaue	bit score	overlapping gene	description
Chr1	21052271	21053147	100	877	0	0	1	877	0	1620	FLINC
Chr1	21052628	21052711	87.06	85	7	3	598	679	8e-18	93.5	AT1G08117	snoRNA
Chr1	21052868	21052949	87.06	85	7	3	358	441	8e-18	93.5	AT1G08123	snoRNA
Chr1	21053611	21053654	95.45	44	2	0	665	708	4e-11	71.3	-
Chr1	13890971	13890993	95.83	24	0	1	761	784	0.36	38.1	-
Chr2	13936318	13936292	92.86	28	0	2	800	826	0.099	39.9	AT2G32850	protein coding gene
Chr2	11109041	11109064	95.83	24	0	1	160	182	0.36	38.1	AT2G26080	protein coding gene
Chr3	21099097	21099150	80	55	8	3	505	557	0.36	38.1	AT3G57020	protein coding gene
Chr4	5256094	5256113	100	20	0	0	447	466	0.36	38.1	AT4G08330	protein coding gene
Chr5	14769618	14769578	83.33	42	5	2	244	284	0.36	38.1	AT5G37300	protein coding gene
Chr5	21896454	21896482	90	30	2	1	229	258	0.36	38.1	-
