# Supplementary material for: Arabidopsis thaliana ambient temperature responsive lncRNAs
Source: BMC Plant Biol. 2018 Jul 13;18:145. doi: 10.1186/s12870-018-1362-x (PMC6045843; doi:10.1186/s12870-018-1362-x)
Supplement: Supplementary file 9 — Table S6. List of primers used for qPCR. (XLSX 9 kb) [file 12870_2018_1362_MOESM9_ESM.xlsx]

## Sheet: Sheet1
Unit	Nr	sequence	F/R	relevant At
PDS	8468	GCTCTTTCCTTCTTCTGTTTCCTCC	F	qPCR TFL1
PDS	8469	CAGCGGTTTCTCTTTGTGCGT	R	qPCR TFL2
PDS	7821	AAATGCCCCACCAAGGTGACGAAC	F	Leafy qPCR
PDS	7822	ACTCGCTCCTGATTTCTTCGCGTA	R	Leafy qPCR
PDS	9212	TGTTCAACTGGAGGAACACCTTG	F	FLC_all_F qPCR
PDS	9213	AGCTTCAACATGAGTTCGGTCTTC	R	FLC_all_R qPCR
PDS	4706	CTGGAACAACCTTTGGCAAT	F	FT qPCR
PDS	4706	AGCCACTCTCCCTCTGACAA	R	FT qPCR
PDS	3102	AGCTGCAGAAAACGAGAAGC	F	SOC1 qPCR
PDS	3103	TGAAGAACAAGGTAACCCAATG	R	SOC1 qPCR
PDS	2219	AAATCCAGCATCCTTACATGCTCTC	F	AP1 qPCR
PDS	2220	CAGTTCGAGATCATTCCTCCTCATT	R	AP1 qPCR
PZN	1236	CCTCCTGCCCATAATTTCAG	F	AT1G56233_F
PZN	1237	TGCATTGTGGTGTGCTAGTG	R	AT1G56233_R
PZN	1238	GCGGAGACATCGGTTAAATC	F	At1g56240_F
PZN	1239	TCGGTTCCCGTAAAATAGCC	R	At1g56240_R
PDS	2989	GTGAAAACTGTTGGAGAGAAGCAA	F	TIP41-like protein qPCR
PDS	2990	TCAACTGGATACCCTTTCGCA	R	TIP41-like protein qPCR
PDS	9072	TCATCGCCACATCAAAACC	F	Atlnc428 qPCR
PDS	9073	TGTGTGCTCTGTTTAATTTGGTC	R	Atlnc428 qPCR
PZN	530	GCGCTTATCTTGCCAATCTC	F	AT2G26080 qPCR
PZN	531	ACACCACGGAAAAGAACTGG	R	AT2G26080 qPCR
PZN	532	CCATGTCATCAACTCCATCG	F	AT2G32850 qPCR
PZN	533	CAGATTCCATCACGGGTTTC	R	AT2G32850 qPCR
PZN	534	GATTTAAACCGCACGGAGTC	F	AT3G57020 qPCR
PZN	535	GACCCAAACCACAACTTTCC	R	AT3G57020 qPCR
PZN	536	ATCGACGAGGGAAGATTCAG	F	AT4G08330 qPCR
PZN	537	GTCGAAACAAACCCCAAGAG	R	AT4G08330 qPCR
PZN	538	ATGGATCAACGGCTGAGAAG	F	AT5G37300 qPCR
PZN	539	GAACCCTTCGCCATCATATC	R	AT5G37300 qPCR
VFP	1	CAGCAACGAATTGTGTTTGG	F	PP2A qPCR
VFP	2	AAATACGCCCAACGAACAAA	R	PP2A qPCR
